# Supplementary material for: Intrinsically disordered proteins and structured proteins with intrinsically disordered regions have different functional roles in the cell
Source: PLoS One. 2019 Aug 19;14(8):e0217889. doi: 10.1371/journal.pone.0217889 (PMC6699704; doi:10.1371/journal.pone.0217889)
Supplement: S2 Text — Lists of the cancer-related proteins found in Iakoucheva et al. [49] and considered in this work. (TXT) [file pone.0217889.s016.txt]

P35222
P40879
O00255
Q6DJT9
P20823
P31749
Q6P1J9
P63092
P16473
O00170
P07949
P84022
Q9UM63
P04150
Q6YHU6
P21359
P40692
P43246
P52701
Q13485
P25054
P15056
Q14191
Q9UPG8
P42336
O15105
Q15027
P84996
Q16720
Q9NR80
Q9C0K3
P05023
Q9Y2T1
Q86UU0
P11586
Q6TDU7
Q01668
P00395
Q07864
P28340
P29320
O75369
Q8TAE8
Q9UM11
O94925
Q8IXK2
Q96P66
O75603
O60565
P18054
Q9UHA7
P31321
Q9H252
P48544
P10644
Q9NS40
Q8IYD9
P59901
Q9UHC1
P14780
Q9ULD2
Q16517
Q15198
Q86V86
Q9NZH4
Q9NZH5
O95997
Q13017
O95470
Q96N96
P04155
O94892
Q9BU19
P04637
P38398
P60484
Q13315
Q99497
P51587
P29590
Q5VWQ8
Q07812
P06400
O96017
Q15831
P40337
P19544
Q9ULZ3
P42771
Q05655
P49815
P15941
P35240
O95999
O15169
O14862
Q8IVW6
Q99490
Q8N726
Q8N9N5
O00499
Q9NPI1
Q9HCU9
Q8NFZ8
O14519
P49918
Q8N163
Q9BY67
P46527
O60566
Q6UWK7
P55273
Q8TDI0
P42772
Q96M02
P23508
P49711
Q9NQC7
P98082
O60519
Q9P2X7
Q8IYB7
Q9UGM3
O43293
P43146
Q9Y238
Q9Y222
O60443
Q08495
Q9BZG8
P20827
Q9Y2J2
P29323
Q16394
Q9NZC4
Q93063
P42685
P07332
Q9NZB2
Q9UJM3
P49789
P07954
Q8NFG4
Q9Y2N7
Q8NHW3
Q8IW41
Q9Y5Q3
Q9Y250
O75444
Q5TKA1
Q9BUP3
Q14526
Q14678
Q6K0P9
Q9UNL4
O43240
Q15349
Q9UK53
P10914
Q693B1
P41743
Q9NRM7
O43261
Q9HBX8
Q9UGP4
O95835
Q9Y4C4
Q9ULC4
Q10571
Q9UIF7
O43312
P41271
Q9UN36
Q93015
Q8WTW4
Q15743
Q99801
O76050
O15350
Q8N7H5
O75896
O15164
P15428
Q86U86
Q9Y5J5
Q86YC2
I0J062
Q53EL6
O60346
Q9NYY3
Q96BK5
P54277
P54278
Q8NEB5
Q9H307
Q969G5
Q6ZVD8
Q9H7P9
Q53GL0
P85299
Q13635
Q9NS23
Q8TDY2
P50749
P28749
P38159
O95980
P62834
Q08999
Q8NFJ5
Q9H2L5
P62745
Q9P2F6
P20936
Q8WWW0
Q96QB1
Q92737
Q8N695
O94885
P31040
P57059
Q9Y6E7
Q12824
Q9Y3M8
Q9UGT4
Q92537
Q9HBF5
Q9UMX1
Q9BT92
Q6N021
Q3YBR2
Q96A56
Q8TDR4
O75204
O94874
Q9H3M7
Q92574
O00534
Q6GPH4
Q8IZH2
Q9NZC7
Q15326
Q8IUH5
A1YPR0
P11362
Q9Y6K9
P01116
P10909
P04626
Q96LD4
P05556
Q13501
Q05397
P04406
P04049
P29353
P48735
P17655
Q16620
Q8WXW3
P07741
Q9Y4L1
Q14134
O75874
Q9Y6M9
Q6UVK1
E5RJM6
Q9UJ71
P52757
Q9Y6Y1
P48060
P13807
Q9HCM3
Q9NPA2
P53370
Q6ZSY5
Q33E94
O95197
O43295
O14668
O95619
P10275
P00533
Q02297
P63244
Q9UNQ0
P56945
Q9Y6Q9
Q14686
Q96Q89
P12830
Q12802
Q9NYL2
Q8N6Y0
P31947
P01892
Q09160
Q15172
Q16537
Q13362
P22760
P17174
P61221
Q8NE71
Q9UG63
Q9NYB9
Q9BR61
Q15067
P13798
Q9UKU0
Q99965
P78325
Q9UEY8
Q9H2P0
P30447
P05534
Q15173
Q676U5
Q9NY61
Q2M3G0
Q9NUQ8
P42684
Q969K4
Q96AP0
Q9UKV3
P25106
P60709
O43707
O14672
Q9H013
P35348
P35612
P55197
P16190
P01891
P11171
Q13542
P49902
Q15758
Q2M2I8
Q9NRK6
Q8NFV4
Q6H8Q1
P11310
P49748
Q8NEB7
Q9NR19
O95573
Q03154
Q9UKF5
Q13443
Q7Z695
Q8NI60
P32297
P30532
P36544
Q07001
O00767
Q4L235
P63261
Q9H568
P12814
Q8NER5
Q04771
O60266
P35611
Q3LIE5
Q16186
Q9UPQ3
Q9H9G7
Q9Y653
Q9UKA4
Q02952
Q5T1N1
Q8N8R7
Q60I27
Q9BT22
Q8TCU4
O96019
P53396
Q8TC94
O43184
Q13444
P78536
O00116
Q96EY9
Q3MIX3
Q9Y2D8
P22570
Q6ZN18
P55198
Q8N556
Q5T601
O95831
Q12904
Q96IF1
O43823
Q9P2G1
Q9H9L7
Q7Z591
Q96B36
P30038
Q96QU6
P10316
Q14738
Q9Y3L3
O60239
P29372
P01009
P30542
Q13685
P00505
Q9BZC7
Q99758
O60488
P78314
Q7L8J4
P01011
Q96J66
O95870
Q8IZP0
Q9H845
Q5QJU3
Q07912
Q9NPB9
P63104
P13746
P47898
Q9BTE6
O95477
Q9NUT2
Q9P2A4
O14639
Q15057
Q5T8D3
Q16570
P31946
Q8WXA8
P0DMS8
Q13131
P54646
Q9NP58
Q6UXT9
Q13085
P62258
P61981
P30154
Q13541
Q9NRA8
P08195
Q9Y478
O43741
Q7Z5M8
P78363
P00519
O00400
P51825
Q53H12
O95394
Q96PE1
Q8IVF2
Q09666
O95433
Q9UKB5
P42330
Q99996
Q9ULX6
P31751
Q6P6C2
Q9UM73
Q5JTC6
Q6DCA0
Q9UKV5
Q01433
Q6UX39
Q6ZTN6
Q9BXX3
P39687
Q9UJX6
Q9NQW6
Q96LA8
P20073
Q2VPB7
O43299
O94778
Q15041
P23109
Q9BY76
Q01484
Q12955
Q8NFD2
Q15327
Q6IWH7
Q6UB99
O75179
Q8NB46
Q3KP44
P04083
Q63HQ0
Q7Z6R9
Q66PJ3
Q8WWN8
Q8N6H7
Q9HCE6
Q12774
O95376
P29374
Q969Q4
Q92685
Q96L96
P02760
P19021
Q07075
P15144
Q92688
Q96K21
Q9Y2G4
O60678
P16066
Q6UB98
Q8N6D5
Q9UJ72
P07355
Q9BXS5
Q96N21
Q9UJX4
Q9UJX3
Q8N6S5
Q9NP61
P53365
O95626
P16157
Q9ULJ7
Q92625
Q7Z6G8
O95782
Q96CW1
Q9Y6B7
O96018
O14791
Q8N6T3
Q9NWB6
Q9NR81
Q15052
Q5VV41
Q8NFD5
Q4LE39
Q9Y4B4
Q96C12
Q8IUR7
P35869
Q9BQI0
Q9BRQ8
O75891
Q53TS8
P51648
P04075
P09972
Q96Q83
Q9Y4X0
P28838
Q9C0C7
Q5JPF3
Q86XL3
Q9H8Y5
Q9NVM4
P20594
Q96NW4
P21397
O00203
Q92572
Q9UPM8
O14727
Q9HDC9
Q96P48
P36896
Q9BUB4
P40145
P11766
P10109
Q6UXC1
Q8N4X5
Q8TD06
Q8IZF3
Q13023
O94788
Q86TB3
Q9UHK6
P49418
Q9BXX2
Q6UXH0
Q9HCJ1
Q5XXA6
Q4KMQ2
Q9UPS8
O15084
P00325
P42568
P55196
Q9UHB7
Q96P47
P52594
Q8N302
O95994
O75969
Q9Y243
Q9H8T0
Q9BV10
Q6NS38
Q9NXW9
Q96QP1
O95076
Q8N7J2
Q16671
O43423
Q9UNK9
Q15389
Q99873
P55345
Q92870
O95996
Q8J025
Q96D53
O43306
Q15847
Q9NRN7
Q8IZP9
O95490
Q9HBW9
Q5TGY3
Q8N157
P55008
Q13155
Q02040
Q9NQ31
Q53H80
Q96Q42
Q9H161
Q8IY63
Q9H4A4
Q9P2R3
Q9NU02
Q8IWZ3
Q99798
Q9ULC5
Q9P0K1
O60503
Q13015
Q6ULP2
Q9UKV8
Q8IZF7
Q719I0
Q9Y4K1
Q16352
P14550
O43572
Q92667
Q9Y673
Q96BT7
Q15699
Q01432
O00192
Q9H1I8
Q8IZT6
P16615
P20020
Q96QE3
P15336
Q9Y2D1
O75143
Q96DT6
Q8N5M1
P0C7T5
P54253
Q8WWM7
Q9BPX5
O43150
Q8N9N2
Q9NR48
O95671
Q9BZE9
Q96KQ4
Q9Y2G3
Q01814
P98194
Q14CW9
O43520
Q5T9A4
P18846
P18847
P82987
O43313
Q9H981
Q8NB49
Q9NQ11
Q9NW81
O95260
P17544
Q96BY7
Q6DD88
Q8N2F6
Q7Z6K5
Q8TDY4
Q8N3C0
Q93084
P23634
Q7Z3C6
Q9UII2
P35670
Q0VD83
P04114
P35626
O15143
Q13795
O15085
Q96PE2
Q9NX46
O14497
Q9NVT9
Q9ULH1
O75129
Q68DC2
P05549
Q92754
O14617
Q99767
Q9UM13
P27695
P55056
Q9Y2Y0
P10398
Q9NXL2
Q7Z628
Q96DR7
Q5SW96
Q6T311
Q7Z3E5
Q9UH62
Q86WX3
P63010
Q9H1A4
Q9UJX5
Q9BZZ5
Q8IVJ8
Q7Z2E3
Q92974
Q14865
O43488
Q9Y689
P56211
P61158
Q8TBH0
Q8TER5
Q92888
Q14155
O15013
Q9NZN5
Q68CP9
P00966
Q76L83
P54259
P25098
P18085
P53367
Q99856
P04424
Q5W041
P27540
P49407
P18440
Q9Y294
Q9UBL3
Q9BVC5
P08243
Q13625
Q9NVM9
Q8IXJ9
Q5SQI0
Q9ULI0
Q9NWL6
P98196
Q9H7F0
Q8IUZ5
Q5T6C5
Q8NBU5
Q6PL18
Q2TAZ0
Q9NT62
Q8NHH9
P18859
P36542
P27037
Q13705
Q16548
P25705
Q8TE60
Q99700
Q9UQB9
Q9NQS1
Q9BYV9
O95817
Q86Y27
P80723
Q9NRL2
O75363
Q4VC05
Q9NYF8
Q9BXY8
P53004
Q9HD20
P98198
Q9NVI7
Q9H0Y0
Q9BSB4
Q6UY14
O00244
Q04656
Q6RW13
Q8TE59
Q9UHI8
Q9H1Z8
Q9H7T9
Q6ZMB0
Q86Y30
Q92560
Q99728
Q9NR55
Q9UIG0
Q9UIF8
Q86TL0
Q9H1Y0
P06576
Q13535
Q9UBB4
Q9HB09
Q9Y2C3
Q9NWV8
Q92934
Q16611
Q8N1L9
Q9H165
Q9BQE9
Q9BUH8
P46100
Q9Y679
Q96GD4
O43521
O43825
Q8NHY0
Q9H3F6
Q9Y5Z0
O14867
O95816
O95429
Q86Y29
Q9P281
P20749
Q8TE58
O75061
Q9BZR8
Q8NFL0
Q8TBE0
O14514
Q9UIF9
Q8WY36
P50895
Q9H6U6
O00512
Q5H9F3
Q6W2J9
Q14457
O15155
O14503
Q8TD16
O15392
P51451
Q13867
P54132
O00327
P22004
Q13873
Q14692
Q00587
Q9NP55
Q8WXE1
P58397
P54252
Q5T686
Q07817
P04920
Q7Z7M8
P15291
Q13829
Q6ZUV0
Q86Y28
Q13145
P35613
Q9BXH1
Q8TDM0
Q9P287
Q8WUZ0
Q9Y276
Q8NFC6
Q9NYM9
P16278
Q96G01
Q9Y6D6
Q9UBW5
Q13490
P12644
Q9BWV1
Q6PGQ7
Q9UKI2
O14965
Q9H6S1
Q92843
Q9BXK5
Q8NCR0
P46379
Q16520
Q9C0K0
O75815
Q9NWK9
O14874
P10415
P11274
Q5TH69
Q86UB2
O95393
P13497
O60238
O14613
P46736
O95696
Q15059
O75150
P55201
Q9UPA5
O43684
Q9NPY3
Q9BXJ3
Q4AC94
Q86YS7
Q8WXS3
Q8WZ19
Q99933
Q13072
Q9UQB8
Q6ZU67
Q8N7W2
Q9H694
Q9Y6D5
Q96CA5
Q9NUP1
P30043
P51813
Q12982
Q6PJG6
Q8WY22
Q6RI45
P35070
Q6P1N0
Q9Y5P4
Q9NSG2
Q8IYL3
Q9H425
Q9Y6J0
P02746
O14569
Q8NEQ6
P55285
O43570
O43852
Q9Y6Q1
Q9Y2G2
Q9NQ75
Q8N350
Q9UI42
Q8IX12
Q9H2F9
Q9Y3X0
P30279
P22674
O60583
P86790
P86791
Q9HCU0
Q96A19
Q2TBE0
Q5T0F9
Q8N6N3
Q9NWV4
Q08289
Q9P1Z2
Q13137
Q9Y6N8
P55290
P62158
P27824
Q01518
Q6IMN6
Q9H257
Q86X55
P42575
Q92851
Q13948
P07339
P09668
Q03135
P52907
O75976
Q8IVL8
Q9Y3M2
Q96HB5
P13994
Q96JN2
Q8IWP9
A6NC98
Q13489
Q9NR09
P62952
P36894
Q9H3Q1
Q86WA6
O60885
Q9HAW0
Q9ULD4
Q8TDC3
Q9NSI6
Q9NW68
P20290
Q06187
O43683
Q9BRD0
Q86VB7
Q9H246
A1L170
Q9H8G2
Q8TC20
Q86VP6
Q14444
P47756
Q9NXV6
Q6F5E8
Q8IU53
Q14511
Q9NSY1
Q96FH0
Q53HL2
Q8N4F0
P25440
Q9H8M2
Q5VTR2
Q5PSV4
O14981
Q9P203
Q13895
Q7L1Q6
Q6UB35
Q5VUE5
P55287
Q13111
Q05682
Q8NCB2
Q8ND23
Q6P4E1
P55210
P51636
Q6PI77
Q9UHR4
Q8IZY5
Q8WYA1
O00238
Q14137
P50747
O95861
Q12830
O15178
Q7Z569
Q58F21
Q8TDN6
O14523
Q8N0U7
Q8TAB5
O75952
Q86Y37
Q9HBT6
P22223
Q16790
P07384
O15234
Q8NG31
P55211
Q9UPW5
P16870
Q9Y646
Q92793
P0DN79
Q9BUN5
Q8N9Z2
Q96HJ3
Q8WWL7
P24385
P24864
Q6ZRC1
P21127
P08962
Q9H5V8
O94921
Q00526
O76039
Q9UKY7
Q9Y232
Q5TB80
Q9UPV0
Q8IYX8
P17676
Q92879
Q9BS16
Q5EE01
Q96G23
O15182
O95873
Q96G28
A4D0T2
Q8NDD1
Q96HA4
Q8TDN4
O43497
Q02641
Q8N126
Q96GE6
Q5T5Y3
Q9P1Y5
Q9BXL7
Q5VZK9
Q14790
P47755
Q14781
P45973
Q6ZRS4
Q567U6
P49069
Q08AD1
Q9HC96
O75808
O14815
P42574
P55212
Q13166
P83916
O95503
Q9HC52
Q9UK00
Q8NEF3
Q8IWD4
Q6PII3
Q7Z3E2
Q96MW1
Q16204
O95067
P51946
P51684
P07766
P60953
P06493
Q92772
Q8IVW4
Q16667
O75052
Q9BX69
Q96PB1
Q8WUQ7
Q96CT7
Q96M89
Q8WUD4
Q5T9S5
Q8N5R6
Q8IYA8
Q8IVM0
Q96ER9
Q9Y6R9
Q6P9F0
Q8IV32
Q7Z6B0
O75909
Q96S94
P06729
Q7L3B6
P27701
P48960
P30260
Q00536
P38936
Q86X02
Q6ZUJ8
P41182
P55957
Q13323
Q6QNY0
Q96GS4
Q9H0E9
Q9NXR7
O60477
O00481
P62324
Q9Y4F5
Q07021
Q9UKL3
Q5SY80
Q9BRK5
Q13112
P00918
Q12834
Q8NHZ8
Q96FF9
Q14004
Q00537
Q9H211
Q96GV9
Q5SW79
Q9UNI1
Q03188
Q02224
Q9HC77
Q96H22
Q6IPU0
Q7L2Z9
Q6P2H3
Q8IW35
Q9GZU0
Q9NR00
Q86WJ1
O14646
O14647
P15882
O14757
Q9UQN3
Q15642
Q86X95
Q7Z7L8
O75122
A8K7I4
O95471
O00299
P49761
Q9UK58
O60563
P25063
Q9Y5K6
P42081
P14209
Q13042
Q16543
P32320
Q07002
Q8IZL9
P24941
P49336
Q5VV42
Q00532
Q5MAI5
Q92903
P47902
Q7Z6I8
Q9H799
Q8N0S6
Q9BU64
Q8N2Z9
Q9C0F1
Q86XR8
Q5JTW2
Q8N0T1
P10809
Q3L8U1
P35790
Q9HD42
Q96FZ7
Q96RK0
Q9C0C6
Q99966
Q9H8K7
Q96F05
Q9H0W9
Q8WWK9
P22681
P35520
Q13185
Q8TBZ0
Q6PK04
Q9UNH5
A6NKD9
Q96A33
A6NI79
Q76M96
Q9H6F5
Q9BSQ5
P78396
P20248
O96020
P51959
Q8ND76
Q8N7R7
Q504U0
P15391
P10747
Q08722
Q8IWY9
Q9UJX2
Q99459
Q69YH5
Q15131
Q96Q40
Q00535
Q6ZU80
Q5VT06
Q03701
Q8WUJ3
Q13352
Q9Y6K0
P41208
Q5T0Z8
Q49A92
Q86V15
P04040
O60911
Q9NWW7
Q13191
Q5U5Z8
O00257
Q9BWC9
Q86Z20
Q49A88
Q96M83
P78556
Q9ULG6
Q9H7U1
Q96GN5
Q99741
O00311
P11802
Q00534
P50750
P42773
Q16878
O95674
Q96MH7
O94986
Q8TEP8
Q9C0D2
P31997
P49450
Q9H3R5
Q7Z7K6
Q9BYV8
Q53EZ4
Q76N32
Q9P209
Q9Y592
Q9H6K1
Q9UEE9
Q9BRJ6
Q9Y3E7
Q8WUX9
Q9Y2V2
Q9H2A9
Q9Y3Y2
Q9NZ63
Q9ULV3
Q5QGZ9
Q7Z460
Q13286
Q9HAW4
Q9H972
P09543
Q15021
Q96LI5
A5YKK6
Q12860
P08572
Q01850
Q99626
O15078
P49715
Q96BT3
Q71F23
Q96MT8
Q99674
Q9BUK0
Q12873
Q9P2D1
Q8IWX8
Q9UNE7
Q9Y259
Q9P2M7
Q9BW66
Q96D05
Q711Q0
Q8IZR5
Q8N812
O95832
P57739
Q9UDT6
O15516
Q8N4S0
O95273
Q9H0W5
P30281
Q6YHK3
O95400
P20963
P16070
Q07108
P33681
Q99618
Q9BWT1
Q9NYV4
P50613
Q8N960
Q5SZL2
Q14002
Q9Y6Z2
Q6ZQR2
Q8WVR3
Q99675
Q96JM3
Q96BS2
P07199
P49454
Q9P2B7
Q14839
Q9HCK8
Q96EP1
O43633
Q99653
Q9UHD1
Q8IXQ3
Q99828
Q14011
Q86VG3
Q9BUA3
O95833
P42695
Q6P9H4
Q9UJS0
Q15003
Q6ZRI6
Q6ZUT6
P02462
Q14031
P12107
Q53SF7
Q9Y281
Q9UP83
P35606
O15431
Q9UPN4
Q9BV73
P10632
Q8N1L4
Q17RY0
P04632
Q9NZN8
Q9NXG0
Q8IWV2
P02452
Q9H9E3
P38432
Q99708
P48444
Q9Y3A0
Q9ULV4
Q14CZ0
P04798
Q16696
Q6FI81
O43809
Q9NSE2
Q8N655
Q14008
Q9UQC9
P35523
P51798
P56749
Q96B33
O75153
Q9BPX3
Q86XI2
Q96KP4
O95406
Q8WXI2
Q8NE01
Q9UKZ1
P02461
Q01955
Q8N668
O14579
Q14061
Q8TCG1
Q96RK1
C9JLR9
Q96C57
Q2KHT3
Q8N2M8
P09497
Q00610
P30622
P49760
Q9HAZ1
Q96DG6
Q8IY22
Q8WUR7
O75128
Q8WTW3
P39060
O75131
Q9BRF8
Q96B23
P46109
Q9BZJ0
Q6UUV9
Q9H6X5
Q6RUI8
Q0VDD7
Q99627
Q9H8E8
O95628
Q9UQ52
Q7Z7A1
Q02388
Q9NYJ1
P23528
Q96P44
P53621
Q9Y678
Q9NQ92
Q6QEF8
O43303
Q86W10
Q70SY1
Q9UBG3
Q8N1N5
O43186
Q16526
Q6PB30
Q6XLA1
Q7LFX5
P0C843
Q96SN8
Q96JB5
Q9NX76
Q8IYA6
Q8N5I9
P09496
Q96S66
P51788
P49759
Q96KA5
O76031
Q8N1G2
Q6IBW4
Q969H4
Q99439
Q9H8M5
Q6P4Q7
Q8N137
Q07092
Q14993
Q9Y6G5
Q9Y696
Q496F6
Q96AJ1
Q16280
Q9Y2V0
P08123
Q86WW8
Q96JB2
Q6ZS62
Q9UBF2
Q9BR76
A8K830
Q9Y2Z9
Q7Z3J2
P05093
O15528
Q8WVH0
Q10570
Q8N684
P31327
Q8N123
Q8N3J3
Q96SW2
P16220
Q9NZV1
P52943
Q9UJA2
P02489
P02511
Q5BKX5
O75534
Q8WXE0
Q96PZ7
Q13098
Q9BQT9
P0DMU8
P0C5K7
Q8WYA6
Q13363
Q9Y5B0
Q9HC47
Q9UQ03
P00403
Q66GS9
Q16678
P11509
Q8TAV3
Q8NE35
Q16630
Q8TEY5
P16562
Q53ET0
P09603
Q8NEV1
P67870
P41240
Q7Z408
Q7Z407
Q12996
Q9H4D0
Q5DJT8
Q8WUE5
Q9UBT7
Q6PD62
Q2VPK5
Q13620
Q8IWT3
P39880
Q86X51
P35212
Q5SW24
Q9UK59
Q5QP82
P27707
Q9C098
Q8IWE4
P32321
Q14203
P35638
Q9Y426
Q93034
Q9HCG8
Q8TB03
P49682
P32302
Q96KN9
Q7LFL8
P13498
Q7L576
Q14118
Q9P219
Q96EP5
Q8TEB1
Q9BTE7
Q9NPI6
Q6JBY9
Q9BSJ5
P78560
Q8IUI8
Q8N9M1
P68400
P21291
Q9H0L4
P0C5K6
Q9P2B4
Q8NHU0
Q5JQC4
P78358
O60716
Q7Z7A3
Q13617
Q13619
Q14999
Q6UX04
P08574
Q5W186
P33240
P0DMV2
P0CG12
Q8IWA5
Q9UQB3
Q05D32
P57076
Q13618
Q86UP6
Q9P013
P61073
Q53TN4
P00156
P99999
Q15828
Q69YQ0
Q5M775
Q9UIK4
Q8NFT6
P19784
P0C2W7
P0CG13
O43310
O14578
Q13616
Q9NTM9
O43169
Q96B18
Q9Y2S2
Q9BQ61
Q9Y2W7
P07333
Q9UBW8
P0DMU7
O14595
P35221
O60494
Q9H467
Q6YFQ2
Q9P0U4
Q96J86
Q9Y4D1
Q9P2I0
O95639
P53673
Q03060
P46108
Q96RY5
Q5TZA2
Q9BVV8
Q5T4H9
Q8WXD9
O14936
Q8WYN3
Q5HYN5
P0DMV0
P0DMU9
Q53GD3
P52569
Q9NXE8
A2AJT9
O95715
Q9HB71
Q7L2K0
Q9BSU1
Q9UKF6
Q6UUV7
Q49AN0
Q9Y5P2
Q5T3F8
Q9UNS2
Q1MSJ5
P0DMV1
O75638
Q8NI51
Q8WVB6
Q96RT6
O15320
Q8WZ74
O43822
P78310
P51397
P53355
Q9H9R9
Q13409
Q96JK2
Q58WW2
Q8IZD4
Q8IU60
Q96SD1
Q13561
Q16531
Q8NEL9
Q5TDH0
Q16832
Q96HY6
Q9NVP1
Q9BUN8
Q96DF8
P52429
Q13574
Q9UBM7
Q7Z478
Q7L2E3
Q8IX18
Q08211
Q68CQ4
P01036
Q8N136
Q9Y6G9
Q9UJW0
Q9BW61
Q92499
Q9NR30
Q9UJV9
P59665
Q9BUQ8
O00571
Q9NXZ2
O75398
Q9H4E7
O75140
P15924
O00273
O43323
Q13268
O75911
Q9BTC0
Q155Q3
Q9Y5T4
Q9NZQ0
Q9UBT3
Q8TDM6
P31689
Q96EY1
O75937
Q6XZF7
Q13609
Q9BZ29
O60496
Q9H2P9
Q9NYF0
Q9UER7
Q9UBU7
Q9UJU6
P61962
Q6PJP8
Q9NX09
Q86XP3
Q7L014
Q9H0S4
Q8N8A6
P26196
Q14154
Q9H6A0
Q6IQ26
Q6ZUT9
Q8N568
Q96C86
O94760
Q8IXT1
Q08345
Q9GZR7
Q96GQ7
Q9NUI1
P12838
Q6P3S1
P60981
Q6ZPD8
Q92506
P28845
O14521
Q6P158
Q92796
Q9Y2H0
Q6E0U4
Q9H2U1
Q9UPY3
Q9P265
Q9UKB3
Q5F1R6
O94907
Q9UBP4
Q8WXX5
Q9Y6K1
P26358
Q96N67
Q99704
O60762
Q15054
P09884
Q86TI2
Q96T75
Q14126
Q9H410
P55265
O43237
Q66K64
Q96PD2
P19113
O15075
Q96GG9
P11926
Q13206
P35659
Q8TEH3
Q8WUY9
Q9GZP9
Q8NCG7
Q8TF46
Q969H9
Q96SL1
Q9NVH1
Q9UBU2
Q9UK85
Q12959
Q9H773
Q92466
Q96FC9
Q92841
Q9UHI6
Q9H8H2
Q86TM3
Q8NHQ9
Q9NY93
Q9HBH1
P51659
O60231
Q7L7V1
Q9Y2E4
O60832
P09622
Q15398
Q09013
Q8TDJ6
O60884
Q8WW22
P18858
Q5T6F0
Q8N8Z6
Q9BQ39
Q8TDD1
Q5T1V6
P17844
O75064
Q5VZ89
O43583
Q5TB30
Q8WYQ5
P49619
Q9BTZ2
O43143
Q9NVM6
Q6P3W2
P11532
Q09019
Q9UBS3
P49916
Q9BQC3
Q9BTV6
Q9NP87
O75190
Q99543
Q5JSL3
Q14185
Q92608
Q9H7D0
Q5JWR5
P16444
P27487
Q12882
Q9H596
Q16828
Q96JB1
O00341
Q92838
Q3B7T1
O75530
P49005
Q14194
Q8IZU8
Q96EV8
Q8NBA8
Q16829
O00148
Q8TD57
Q9NYC9
Q14204
Q13627
O43781
Q96AV8
Q66K89
Q96CJ1
Q9HAF1
O95905
Q9BZQ6
O60869
P26641
Q5THR3
Q8TEA8
Q86UW9
Q9BV47
Q03001
O43491
P43003
Q08426
Q15075
Q14156
O43281
Q9GZT9
Q8N3D4
Q8NDI1
Q9UNI6
Q9NRW4
P33316
Q9Y463
Q9NR20
Q9P2K8
Q96JC9
Q99848
O60344
O75521
Q7L9B9
P13639
O75071
P49411
Q96KQ7
P41567
Q9BY44
P60228
O00303
O75822
Q99607
P19419
O95163
P54851
Q9NYP3
Q86SG4
Q8TB45
Q16555
Q08554
Q8TD84
Q9NZJ0
Q8TDB6
Q99956
P63167
Q8N1N2
Q92630
O75923
A0AVK6
Q9H4G0
P40939
Q6P2E9
P29692
Q8IY85
A8K855
P98172
O14641
Q16254
Q9HCS5
Q16610
Q5VYK3
Q9H8V3
P43897
P01133
Q9H6Z9
Q9NZN4
Q14152
O75821
O15372
P28324
Q96JJ3
A1L3X0
Q7Z589
P61567
Q9UKH3
Q7L5Y1
Q99615
O43598
Q96HP0
Q8TEK3
Q14181
O75417
O60673
Q16643
P60896
Q96G46
O43812
Q13838
Q9BQI3
P19525
Q14562
O60610
Q9NSV4
Q14689
Q9NPF5
Q5VZB9
Q9Y485
P25685
Q9H3Z4
Q9UBC3
Q8N1I0
Q8NF50
Q9Y3R5
Q9UKG1
Q9UHN1
Q14195
Q9UL01
O60941
P51452
Q15700
Q9Y5R6
Q96KC8
O00429
Q7L591
Q9BPU6
Q9BVJ7
Q9NX74
Q92997
P55084
Q96F86
Q96C19
Q96KS0
Q9H223
Q8N9N8
Q9UBQ5
Q7L2H7
P26378
Q15723
Q96FG2
Q14241
O95834
Q9HC35
P50402
Q8N8S7
O42043
Q03111
P22413
O14638
O95936
Q09472
Q9UM22
P54756
P29322
O95208
Q12929
Q15303
P18074
A8K979
Q13144
Q15717
P08246
Q9H9T3
Q5UCC4
P61566
Q902F8
P09104
Q6UWV6
Q96L91
P21709
P29317
P58107
P21860
Q96RT1
Q13216
O14944
Q8TE67
Q6UWW8
Q96CN4
Q9UI08
Q9Y3B2
Q8NC44
Q96A26
Q92567
Q9H9B1
P55884
P41970
Q9NYP7
Q8TE02
Q9HDB8
Q69384
Q9H0I2
P06733
Q8TC92
Q9UBC2
P16422
Q9UF33
P07992
Q76MJ5
Q9H501
P13804
O95571
P41161
P34910
Q17RC7
Q9NZJ5
Q9HCM4
Q96DC8
P25101
P24534
O00418
Q9BUP0
Q9H4M9
O14681
P41214
Q13347
P32519
P78545
P55199
Q8IYF1
Q15369
Q8WYP5
Q00013
Q6PJG2
P61565
Q9Y227
Q52LR7
Q9HCE0
Q5JZY3
P54762
P54753
O15197
Q8N4Y2
Q96RP9
P52799
Q8IUX8
Q9UI10
Q9NR50
O60739
Q902F9
Q8NFI3
O71037
P42566
P19447
P11308
Q5FWF5
P03372
Q9BSJ8
A0FGR8
Q16206
P14625
Q13822
O43768
Q9Y6I3
O95925
O75616
P28715
Q8IV48
O75460
P14921
Q9H8M9
Q03112
Q01844
Q9UQ84
Q06265
P15311
Q70Z53
Q96E09
Q6UWZ7
Q9GZU8
Q8IW50
Q658Y4
Q71RH2
Q8N1B3
Q8N5J2
Q9BSJ6
Q6L9T8
P51161
O75356
Q15375
P54760
P62495
P84090
Q86X53
Q56NI9
Q14674
Q9NY74
P41162
Q96A65
Q9NQT4
Q01780
O43909
O00167
Q7Z309
Q5XKK7
Q8NDB6
Q8NBR6
Q9UBU6
P05413
O15360
Q9NVI1
P49327
Q6IA86
Q32P44
Q9P0I2
Q5J8M3
Q96AY2
O14682
Q9H2F5
P54764
Q9NQ60
Q03468
Q9UKR5
Q9Y282
Q8TE68
B1AK53
Q9UPT5
Q15024
O95677
Q9NRY5
Q9NWS6
Q8IXS8
Q9Y4F4
Q5VWN6
Q9NTX9
A8MYX2
Q16875
O94988
Q641Q2
Q6NSI3
Q9NYF3
P0C7Q3
Q9BQN1
P02771
O15520
P05230
P12034
Q9BXU8
P62942
P21333
P36888
Q96RU3
Q8TF40
P49356
P14207
O75593
P58012
Q6PJQ5
P35575
Q14CZ7
Q9BX63
Q6V0I7
P22087
Q6PIJ6
Q5MNV8
Q9UK97
Q9UKC9
Q6BAA4
P16591
O43320
P09038
P21802
O43427
Q9Y5Y0
Q8N0W7
Q9P278
Q04609
Q9P0K8
P85037
Q08050
Q12778
P98177
A9Z1Z3
O95684
Q13158
Q8N9I5
Q9NYY8
Q969F0
Q9UKT5
Q969U6
Q15485
O94868
P39748
P98174
O60258
O95750
P08620
P55075
P22607
P02751
Q5T1M5
Q01543
Q13045
Q8N3X1
Q53EP0
Q15018
Q4G0A6
Q6PEV8
Q9Y4E1
Q96IP4
Q96MK2
Q5T0W9
Q8NEG4
Q6ZRV2
Q01469
Q9BXW9
O95864
Q9Y2M0
Q9NYQ8
Q8TCJ0
Q6P3S6
O00602
A0PJY2
Q92913
P09769
Q5HY92
O75955
O60447
Q96KP1
Q8NEV8
Q5T8I3
Q96PZ2
Q6P1L5
Q9UHL3
Q9H8M7
P81408
Q9NSI2
Q8N2R8
Q5HYJ3
Q2M2I3
Q9UNN5
Q92520
P23142
Q12805
Q9HAH7
Q6PJ61
Q5XUX1
Q96RD9
Q9BQL6
Q92915
Q9NSA1
P10767
P22455
Q9BXR6
Q9H6S3
Q92731
Q86US8
P38117
P43268
P41212
Q8IYI6
Q9NQT5
Q99504
Q8TC76
Q1W6H9
Q6SJ93
Q9C073
Q5BKY9
Q86VR2
Q86V87
Q5VUB5
Q96ND0
Q14153
Q9NP50
Q6ZS17
A6ND36
Q96KN1
Q96GI7
O00519
O15287
Q6NZ36
O94887
Q8TES7
Q8NFZ0
Q9Y297
Q9NVF7
Q8TB52
Q0JRZ9
Q96P31
Q7L513
Q14677
Q2NKX8
Q8IYD1
P50548
Q96RQ1
Q96HE7
Q96J88
Q9H6T0
Q16134
Q92817
Q86VI1
Q9NV70
Q15910
O95990
Q8NFI4
Q9BPY3
Q9H5Z6
Q6UXB0
A1KXE4
Q8N612
P78312
Q9BUT9
Q8TCP9
Q9NYF5
P12259
Q5VUD6
Q86UY5
Q9H4H8
Q9Y256
Q7L8L6
Q9HB96
Q8IYD8
Q9HCM7
Q86XK2
Q9UKT4
Q969H0
O00471
Q13868
Q8N5W9
P50502
Q9NX05
A8MVW0
Q96PV7
O60825
Q16877
Q5TYM5
P15090
Q8NFF5
Q14289
Q9Y4F1
Q14296
Q5T0N5
Q8NEZ5
Q9NRD1
Q9NRD0
Q9HCT0
Q9GZV9
Q14512
Q9NVK5
Q4L180
Q6UN15
Q13451
Q9UIM3
Q15007
Q96PJ5
Q96JP0
Q96RJ6
Q96AC1
P02765
Q9UHY8
O76093
P11487
P21781
P31371
Q9Y613
Q00688
Q14318
Q96PY5
Q5XUX0
Q8N3Y1
O14526
Q5JSP0
Q6ZV73
Q9NP95
Q6PIW4
Q8IX07
Q05932
Q96NB1
O60548
Q9UPW0
Q92837
Q9Y2L6
A2A2Y4
Q9BZ67
Q9Y2H6
Q8NAU1
Q99958
O00358
Q8N475
Q96I24
P04066
Q8IVP5
Q4VC44
Q86XJ1
P24522
A6NGK3
Q13067
P32239
Q92538
P31644
Q14315
O95466
Q8WW38
P15408
Q68DX3
Q8WU20
Q9C0B1
Q96IG2
P51116
Q96DB9
Q99999
Q96RP7
Q99501
Q8WWW8
Q06546
Q13065
Q10471
Q75VX8
P15328
O43524
Q8IVH2
Q0VG06
Q5H9T9
Q92945
A2VDF0
Q9BWH2
P35637
Q10981
Q9BYC5
Q96CP2
P51114
Q96CU9
O75084
P27469
Q9UN86
Q06547
Q13066
Q13069
O76087
O14976
P34059
Q7Z7M9
Q14697
Q16445
Q02790
O75072
P49354
P55317
Q12948
Q01167
Q9H334
P02794
Q9P2Q2
O94915
Q16658
O15117
P06744
Q9ULV1
Q4V326
Q13068
O60262
P52951
Q92616
Q9BSJ2
P52565
O14893
Q8WXD5
Q7L5D6
A6NDE8
Q8WWP7
Q86XP6
Q96NE9
Q5SYB0
P11413
Q4V321
Q13070
P62873
P52566
Q96AE4
Q9BQS8
P06241
Q9Y2I7
Q13283
O95177
Q13480
Q14435
Q14C86
Q9H706
P23769
P23771
Q96CW5
P33402
P57678
Q5VTD9
O94808
Q9UJY4
Q9UQC2
Q6NT46
P22466
Q96C23
Q96D09
P48169
P47870
O00591
Q8WZA8
P16383
O95395
O75496
P0CL81
Q9NXP7
Q9NS71
Q6EEV4
Q6PIY7
O60318
O95995
P15976
Q8IWJ2
Q9H3P7
P0CL80
Q9Y2X7
Q53GS7
P04921
Q9UI32
Q99445
P29992
Q9BYB4
Q8TBA6
Q9HC44
Q9NPB8
Q8N954
Q9UKJ3
Q9H3H5
P38646
Q6AI39
Q14687
P51841
Q8TEQ6
Q9H840
Q9NQX3
P14136
A6NER3
Q9NZ52
Q02643
Q8TF64
Q14161
Q86VQ1
P10071
Q9NZD2
P34896
Q9P2T1
P15586
Q9H2G9
Q08379
Q9H4A6
O95249
P31150
P07093
Q8WTR4
P06396
P0CL82
Q9HBQ8
Q9H3C7
Q5VSY0
Q8IVS8
Q04446
Q96FL9
P08151
P10075
Q9P107
Q13439
O00461
Q9Y3E0
Q8N158
Q9Y625
O43194
P81274
Q9NWQ4
Q9NW75
O75791
P62993
A1L429
Q9UJ14
Q9NWU2
P15104
P34897
Q49A26
O60547
Q5T6J7
Q3T8J9
Q86SR1
O15488
Q8NEA9
Q14749
Q8IXQ4
Q92917
Q9Y5Y3
P43250
Q9NZM4
P49841
Q8NEC7
Q9H4A5
O76003
Q12967
Q9BVP2
Q9H8Y8
Q8TDV2
P13224
P35052
Q13322
P28799
P36915
Q86V85
Q9NQ84
Q9BY21
Q9BRR8
Q14451
Q4ZG55
O43424
Q9Y3R0
Q96CP6
O15303
Q9BQ67
Q9BYG8
P48637
Q9UHL9
Q96QV6
P20671
P63218
Q96MZ0
P50395
Q17RS7
Q06210
Q6UXV0
Q9UJY5
Q9UEU5
O14908
Q9NS18
Q9NZM5
Q96QA5
P49840
Q9NYZ3
Q93077
P0C0S8
Q14520
O43593
Q9H6D7
O00165
Q13547
Q9UBN7
Q9Y5Z4
Q9ULT8
P22557
P13196
P08397
Q9Y543
Q14469
Q53EU6
Q86WP2
Q86YR5
Q9Y4H4
Q5T3I0
P07492
Q12849
P57764
P09211
P78347
P25092
P10412
Q92522
Q99878
Q6FI13
Q99879
P62805
Q9UJ83
Q75N03
O14929
Q9UJJ9
Q08378
Q14789
Q9HD26
Q99527
Q9HCN4
Q14956
P07203
O15544
Q3V6T2
Q9NZI5
Q8WTQ7
P28161
Q9UBP9
Q8IUE6
Q7L7L0
O75367
Q8IYK4
P11166
P22732
Q8WW33
P16402
Q16777
O60381
P08631
Q8WUI4
P42694
P36551
Q68CP4
Q9H422
Q4V328
Q13002
Q13003
Q7Z2K8
Q8TDF6
P11021
Q8TAX9
P48506
P00390
Q96GX5
Q53T59
Q13442
O94927
P69892
Q9Y450
A8MVW5
P16403
Q96KK5
P16104
P84243
Q5JVS0
Q9P035
P02008
P14317
Q92769
Q08623
Q6WQI6
Q15751
O95714
Q9Y5J3
P04233
P26927
Q03014
Q9BW71
P32298
P34947
Q3KR37
Q13255
O00178
P49915
Q02846
P16401
P04908
Q7Z4H7
Q96EW2
P56524
Q7Z4H3
P51858
A2RTY3
Q9Y4D8
Q9ULI3
Q8TDG4
P69891
Q9UBI9
Q7Z4Q2
Q9NRZ9
Q9BYK8
O94992
Q5VTY9
Q86Z02
Q8NE63
Q9Y5L2
P07948
Q7Z3D4
Q6ZN16
Q9Y6R4
Q8IVH8
Q8IWC1
Q8WXG6
Q96JY0
P43357
P43366
Q9BZ81
Q9HAY2
Q96QZ7
P20794
Q13495
P55145
P49137
Q969Z3
Q86UD3
Q5T0T0
O00187
P33992
Q14676
P08183
Q15648
Q6P2C8
O00470
Q12866
Q86W50
Q5U5X0
Q8N653
P0DM35
Q02779
Q13233
Q92918
Q96T17
Q9BQ69
A1Z1Q3
Q9UPN3
Q8N5G2
Q9H063
O60675
P43361
P43365
O15481
Q96LZ2
O60732
Q8TD90
P48163
Q6UB28
P78559
P29966
Q15555
P51948
Q9BQG0
Q4ZIN3
O43324
P33993
Q71F56
Q9P1T7
P51608
Q9UHV7
P53667
Q13136
P54315
Q05469
P49257
Q96Q04
Q6ZN17
Q496Y0
P09917
Q9HBW0
Q9Y2L9
Q96II8
Q5T3J3
Q8ND56
P33241
Q0VGL1
Q17RY6
Q86UE4
Q9BRK4
Q99558
P80192
O95819
P43360
O75197
Q9BTT6
Q9HBW1
P22888
Q6P1Q0
Q6IAA8
Q9NPA3
Q02978
Q9Y2U5
O95382
O43318
O60336
Q7L5Y9
P43355
O15479
Q8N7X4
Q9UNF1
Q15691
Q9UPY8
Q96L34
Q6P0Q8
P43243
Q13394
Q9UBB5
P11226
Q5U623
Q7L590
Q96EZ8
Q9Y6D9
Q13257
Q8N1G4
Q7Z4F1
Q9NZR2
Q07954
O75581
Q96NW7
Q9Y608
Q86X29
Q9HCC9
Q86V48
Q538Z0
P12980
O95274
Q8IV50
Q99698
Q96QH8
Q9NQ48
Q6P0N0
Q16584
Q99759
Q12851
P43359
P43362
O15480
A2A368
Q9H213
P27816
Q9H992
O15021
Q9NZL9
P61244
P25205
Q9NXL9
O75473
P42702
Q17RR3
P02545
P36776
Q92539
P42704
Q8IWT6
P29376
Q96GA3
Q9P127
Q9BQK8
O60711
Q7L1W4
Q12912
P98164
P83369
O15116
Q9NQ29
Q96S90
Q12852
P41279
Q9Y4K4
Q3KQU3
Q8WZ33
P43358
P43364
Q8TD91
Q9Y5V3
Q9HCI5
Q5TCQ9
Q9BSK0
Q8N4S9
Q9Y2U8
P46821
Q66K74
P50579
Q7KZI7
O60307
Q96EY5
P56270
O95983
Q9NS73
Q9NR56
O43283
O15525
P43356
Q96M61
Q96JG8
Q92585
Q14244
Q16644
Q9Y4F3
Q9P0L2
P27448
Q9Y2H9
Q7Z434
O95243
Q6ZNC8
P33991
Q9UJA3
Q9BTE3
P15529
Q8NE86
Q9NU22
Q9BTT4
Q9NX70
Q02078
Q9H9K5
A6NJ78
Q68DH5
Q1L5Z9
Q8TCA0
Q15345
Q6PJG9
Q3MHD2
Q9BVC4
Q9BS40
Q56UN5
Q99683
Q5TCX8
P33908
Q6ZN28
P43363
Q9UBF1
Q5SRI9
Q9Y251
Q9BQS6
Q00056
Q96F46
Q8NAC3
Q8WUF5
P22692
Q9Y2F5
P54105
O14645
Q9Y6M1
O60573
Q9GZV4
P05019
P52926
P26583
P82970
P35680
P55795
Q9BUJ2
Q00839
Q9NZL4
P10915
Q8WWQ2
Q92598
P57058
O43365
Q92826
P17483
Q9NYD6
P07686
P14210
O14964
Q16665
O00291
Q9H2X6
P54198
Q14527
P30519
Q9H910
Q9UK76
O14979
Q96ED9
Q9NQG7
P04196
Q9NP66
Q6NT76
P54868
Q9UGU5
P31943
P31942
Q8WVV9
P07910
Q8IWW8
Q9UPZ3
P0DMV9
P49639
P52790
Q16270
P04035
P17096
Q15651
Q8IX15
Q969F9
P00738
Q9UJY1
Q92743
P31274
Q8IU81
Q9H1B7
O00425
Q9BQA5
O00479
O75330
A8MTL9
Q14103
P14866
O43390
Q9BYM8
Q9BPY8
Q8N7B1
Q6P1K1
Q9NWW9
Q9UL19
P0DMV8
O95757
P08238
Q00613
P83110
Q8TF76
Q99871
Q99075
P02100
P42858
Q9H583
Q5T447
Q9P2P5
Q9BXL5
Q9BQS7
P05981
Q9BTY7
Q96JB3
Q9Y241
Q96FZ2
Q01581
P05114
P09601
P52597
P61978
P51610
O15379
Q9UQL6
Q6AI08
Q8NG08
Q96MH2
Q6NVY1
P10072
Q9P0W2
P09429
Q92619
A6NHT5
P52272
O60506
Q9UJC3
Q8IV36
Q9NWT6
Q8NCD3
P35914
Q86VS8
Q86X24
P35367
P53816
P07900
P34932
Q5SSJ5
P11142
P04792
O43719
Q8NHY5
O60921
P31269
P14652
P17482
Q12891
Q8N6P7
P17936
Q9UMF0
Q659A1
P98153
P05198
P20042
P63241
P52294
P05111
P51460
Q68E01
Q9UL03
Q92551
Q9H2U2
Q9Y616
Q14653
P78411
Q96AZ6
P58062
P23229
P18084
P18564
P23458
P52333
Q86VZ6
Q15652
Q8N9B5
Q9HDC5
Q92628
O15063
Q6UXG2
P13645
P35527
Q01546
P08729
Q86T24
O00629
P20839
P12268
Q8NBZ0
P58166
Q9Y5U4
Q9NVR2
Q9ULD6
Q9UI26
P41236
Q15181
A8MTL0
Q13576
Q92985
Q9Y4H2
P78413
O14498
Q9BY32
Q14573
O60674
Q9BX67
Q8WYK2
P17275
Q14667
O60303
Q6ICG6
Q6NV74
A8MWY0
Q9P260
P13646
P05783
P52789
Q12794
Q92819
Q9NX55
Q9P2D0
Q9UPZ9
Q02363
Q16666
Q9NZI8
P06730
Q04637
Q15056
P01574
P52292
O00505
O60684
P29218
Q8NI35
Q9NQS7
P15260
P14616
Q8N201
P60842
O43432
P56537
P40305
P13164
P01563
Q6U949
P01344
Q969P0
Q14623
Q13422
Q9NPH3
Q14974
Q9GZP8
Q9H160
Q8WYH8
Q9NRR6
O15503
Q96CB8
Q6P9B9
P23677
Q15051
Q6DN90
Q5JU85
P46940
Q86U28
Q96M11
P20810
P05362
P46695
P55010
Q96FT9
P78318
P08069
Q96ID5
Q14164
P40933
P40189
Q96T92
Q75QN2
Q9H8X2
Q8NA54
Q99081
Q9P2D3
Q7Z6Z7
P28356
Q9BYI3
Q6ZQW0
Q7Z5L9
Q5VY09
Q14240
P38919
P23588
Q01629
Q12894
Q5DX21
O00458
P09565
O14920
Q9H2S9
Q12905
Q12906
Q53TQ3
P48551
Q96PE3
P06213
Q96DU7
Q8NFU5
Q02556
P35568
P53990
P16144
P15884
Q14571
Q9NQC1
Q96RY7
O60841
P78344
Q9H7X7
O00221
O15111
Q13007
Q9H0C8
O15131
Q6PI98
P17181
Q9NXR8
Q5JSJ4
Q9NVH2
O00410
Q86VI3
P51617
Q9NP60
Q0VDF9
P78552
P14902
Q9BTL4
P09914
P24001
P30740
Q63ZY3
Q7Z3B3
P31323
P22612
Q92830
Q92794
Q96EK5
Q8WVZ9
P49674
Q9UQ05
Q9Y4C1
O75164
P41229
O15550
Q6ZMT4
Q14145
O95235
Q7Z4S6
P46013
O60333
P04183
Q13118
Q99612
Q8IXQ5
P49862
Q03164
O14686
P46020
Q93100
P11801
Q3LI63
Q15334
P08514
P06756
Q14624
Q9Y624
P05412
P08779
P35900
P05787
Q8IZA0
P13861
P22694
O95251
P48730
Q9Y6M4
Q8IU85
Q9UK17
P48048
P48549
Q7L273
P23276
P52732
O00139
O15066
O43187
Q9H1K1
P05161
Q96A47
O14713
Q86UX2
Q08881
Q9NZM3
Q92833
O75564
Q5VZ66
Q96S16
Q96AT1
Q2M2I5
Q7Z3Y7
Q92993
Q8NFY9
Q9HCP0
P78368
Q13303
Q6P2M8
Q13555
Q16566
Q719H9
Q7LBC6
O94953
Q9H3R0
Q8N371
Q9BUE6
P00995
P08648
Q13797
Q96J02
Q969R8
Q6IE81
Q96AA8
Q86Y46
Q6KB66
Q96SI1
Q9P0J7
Q09470
P22460
Q12809
Q9Y597
O60341
Q27J81
Q9BT40
Q96HW7
Q9Y283
P05154
Q4KMZ1
Q6IPM2
Q9NWZ3
O14654
Q13572
Q14643
Q15811
Q96ST2
Q92613
Q9Y219
O60271
Q9P055
Q96N16
Q15040
O60268
Q8N8K9
Q04695
P08727
Q9C075
Q674X7
P48729
Q16322
Q92953
Q6NYC1
O76095
P17535
Q2LD37
Q6ZU35
Q86T90
Q9P206
Q9HCM1
Q9BY89
P00568
P54819
O60229
Q9H9L4
P17612
Q8WYB5
Q9H7Z6
Q8N752
Q99712
Q9NPC2
Q8N5I3
P12277
Q9Y2K7
O15054
Q13237
O43896
Q15726
O00142
Q8TBB5
Q5JT82
Q13887
Q9NVR0
Q9UKR3
Q9H2R5
Q4FZB7
Q1ED39
Q6UVM3
Q14681
P30085
Q13976
Q07666
Q86Y91
Q9ULI4
Q9NS87
Q14807
Q9BVG8
O60870
Q9BXK1
Q13886
P07288
Q86Z14
P01042
P05771
O60256
A5PL33
Q107X0
O75676
Q86UP2
P24043
Q92615
Q4G0J3
Q9Y4W2
Q01650
Q6XYB7
Q9P2N6
Q13554
Q13557
Q9NXV2
Q8NB78
Q8NHM5
P29375
Q15058
Q99661
Q96RR4
O43474
Q9Y2M5
Q9UBX7
Q9P0G3
P46019
P17252
O94806
P24723
O00522
Q96S38
Q14012
Q96NX5
Q9NR82
Q8NC54
Q8NAX2
Q9ULH0
Q9UGL1
Q9NQT8
Q8NI77
O75037
Q02241
Q6ZMV9
Q92845
Q96J84
Q6P597
Q9NSK0
Q9Y4X4
P57682
Q9UMN6
Q86Y97
P14618
Q8N9T8
Q9UBS0
P42166
Q71RC2
O75525
O15037
Q9H1H9
Q96L93
Q9Y6Z4
Q8IX03
Q96FN5
Q5T7B8
Q9BW19
B2CW77
Q8N5S9
Q8IXV7
O94889
Q9Y5K2
O60259
P50748
Q02156
Q04759
Q14558
Q3LI58
Q8IVT5
Q6VAB6
Q96EK9
P32004
Q6P1M3
Q8N3Y3
Q86VQ0
Q13094
P05162
P17931
P10721
Q9H0B6
O14901
Q53GT1
Q9NQR1
Q15139
Q9BZL6
Q05513
P60410
Q13601
Q15418
O75582
P23443
Q8N6L1
P11047
Q659C4
Q86UK5
P00338
Q96PV6
P15018
O95239
Q969F8
Q5H943
Q9Y2Y9
Q9Y337
Q92876
Q9UEF7
Q8NEZ4
Q8IZD2
Q96QS6
P30613
Q9UK32
O75449
Q13751
P42167
Q6PKG0
O75387
Q8N370
Q14739
Q6ICC9
Q96BZ8
Q9Y383
Q86U70
Q8NC56
P41159
Q08380
Q9BXB1
Q6XZB0
Q14693
Q93052
P51812
Q9BVA0
Q9BQE6
Q53QV2
O95232
Q9UIQ6
O95751
Q9UJU2
P56470
Q9UPQ0
P48059
Q86W92
Q8ND30
Q03252
Q9UHB6
Q6MZP7
O75145
P43034
Q9Y468
Q96JM7
Q9BU23
Q9Y4K0
Q2I0M4
Q9H9A6
Q8TDW0
Q9P244
Q9UFC0
Q3ZCW2
Q8WVC0
P53671
Q52LA3
Q9C0E8
Q86U10
P50851
O75427
Q32MZ4
Q38SD2
Q6UXK5
Q5S007
Q9BX40
Q9H089
Q9NS86
Q9BRS8
Q86YQ2
P06239
Q96JN0
P07864
P01130
Q68G75
Q9BWQ8
Q9Y693
Q9H400
Q99732
Q969R5
P20700
Q8WWI1
Q6ZMQ8
Q8IWU2
Q8TBB1
Q9UBY5
Q9H079
Q9NVR5
Q9UQV4
Q14847
P05455
P07195
P09382
P16150
Q969X1
Q96GY3
P40926
O15151
Q96RN5
P50222
Q5JPI9
O95568
Q6P1Q9
Q86YR7
P55001
Q8IWA4
Q6ZSS7
O60291
Q96AX9
Q96DM3
Q9NX63
Q29983
Q9NQG6
Q75NE6
Q13164
P45984
Q9ULH7
Q8NB16
Q9UH92
Q8IZL2
P20382
Q9GZU1
P49736
P08235
Q15013
Q00987
Q06413
Q9BUN1
Q9H7H0
Q9BUU2
Q9GZY8
Q6UXD7
Q8NBP5
Q99685
Q9UM21
P42679
Q9UIS9
Q96DN6
P02686
Q14566
Q8NEM0
Q8TC05
Q16626
O60244
Q9BUE0
Q14814
Q14680
Q14696
Q96IZ6
P08581
Q13361
P16455
Q8N4Q1
Q8N344
Q6VMQ6
Q8NDY4
Q96HR3
O75586
Q9NWA0
Q9BQA1
Q7L2J0
Q8N6R0
P31153
Q08431
Q9H019
Q86V88
Q96A72
Q9BRT3
Q8IVT2
P28482
O15264
P21741
O95772
Q6ZN04
Q86XN8
Q8IWI9
Q8IY33
Q8IUF8
O75030
P31152
Q9Y6Z5
P09238
Q9ULZ9
Q8N119
Q9Y5R2
Q9H8L6
Q9NZB8
Q8IWD5
Q96PC5
Q5JRA6
Q16891
Q8N108
Q7L4E1
Q8N3F8
Q8N183
Q96T58
Q9NXC5
Q15759
Q9BYG3
Q9Y4U1
Q8N4V1
Q15014
P45985
Q93074
A0JLT2
O75448
O95402
O15553
O14770
P55081
Q9UQ53
O94851
Q29980
Q9UNW1
Q8TDR0
Q8IXI2
P45983
Q9HBH9
Q9HAP2
Q9NP71
P03956
P08253
Q8TDZ2
Q7RTP6
Q16659
Q9BUB5
P58340
Q9BU76
Q7L9L4
Q14149
P53985
Q13163
Q00325
P30304
P30305
Q9NZW5
Q53F39
Q6WCQ1
O95297
Q96HT8
Q5VT25
A1L020
Q5U5Q3
O75121
Q16674
Q7Z3K6
Q5JXC2
Q16539
Q969V6
Q9UHC7
P24347
P45452
Q9UQ07
O75970
Q9H3H1
Q86VX9
Q9NRJ1
P00540
Q9HCE1
P46734
P52564
Q99550
Q9UBG0
Q9Y5S2
Q96J65
Q9UKD2
Q13421
P08118
P42898
Q13613
Q9NYA4
Q96EF0
A4FU01
Q9UBK8
Q9UKN1
Q8WXI7
Q8N307
Q96DR8
Q6DT37
Q68CQ1
Q5T3U5
Q9H3V2
Q96H12
Q68DK7
Q13330
P11137
Q6P444
Q02505
Q99102
P10242
P35579
Q9GZQ8
P50219
Q2KHM9
Q86VD1
Q9Y6X9
O60669
P36507
Q99547
Q99549
Q9BWK5
O15438
Q7L0Y3
O43482
Q9HCI7
Q9UJG1
Q9H867
Q9BTC8
O75081
Q13615
O95248
Q01726
O43347
Q96DH6
P47224
Q13126
Q96E29
Q14872
O43439
P49914
Q5SSG8
Q8TAX7
P01106
Q8WY64
Q86YV6
O60237
Q9BZM4
P41227
O94776
Q86U44
Q06455
Q5HYI7
Q7Z5P9
Q96NY9
Q9NR99
Q92614
P10243
P10244
Q8N699
Q96EZ4
Q9HB07
Q9Y623
Q8N1T3
Q8WVE0
Q9BSU3
Q5VZE5
Q9GZZ1
E9PAV3
Q9Y303
P42345
P58546
Q765P7
Q685J3
Q02817
Q6W4X9
Q9ULC0
O00159
Q8WXR4
Q9UM54
P28698
O75113
O15049
Q13506
O95544
Q96HR8
Q96MN2
Q8N4C8
Q8NDC0
P27361
P53778
Q13064
Q9NXB0
Q15773
P50281
Q9NRE1
P09237
Q9UBU8
Q7L1V2
O15427
O00566
Q8N3R9
Q10713
P11717
P49959
Q9NV56
O15440
O95255
O15091
Q6P1R3
P21757
P30307
Q8TAP9
A8MV57
Q1L6U9
Q96QG7
Q96GX9
Q9H3R2
P43121
Q04900
Q9H195
P98088
Q9HC84
Q96G30
P33527
Q92887
O15439
P49006
Q9Y6F6
Q8N5Y2
P20585
O43196
Q96DY7
Q9Y4B5
Q9Y217
Q86WG5
Q9BV20
Q9H8S9
O96007
Q96EN8
P26038
Q02750
O14733
Q9NYP9
Q9BUK6
Q9Y483
Q15390
Q13496
Q9C0I1
Q8NCE2
Q8N387
Q9UJ70
Q7RTR0
Q9H0A0
O60934
Q14596
P13591
O43639
P16435
Q9GZM8
P15531
Q9P032
P56181
Q9NVZ3
Q8NHV4
Q8TAT5
Q6ZWH5
P51955
Q13469
Q12968
O94916
O14745
P14543
Q14112
Q8N4C6
Q8N0W4
Q86WI3
Q8NA29
O15146
O75592
Q96H55
Q13459
Q5VVJ2
Q9BZM6
Q14CX7
Q9BWU0
Q86W28
O95168
Q86W24
Q9NX02
Q6NSW7
Q01658
Q6PIU2
Q9HCH0
P22392
Q9UHB4
O95803
O96000
O95298
Q96SB3
Q8NG66
Q9HC98
Q8TD19
P48681
Q14934
Q9BT67
Q12986
Q8NEJ9
Q9H9Q4
Q8IY84
Q5VXU1
Q9UBE8
Q96D46
Q9C002
Q13287
Q8NEV4
P15172
Q9NZM1
Q8WU39
Q8IVL1
Q6ZNJ1
O00533
P16333
Q969V3
P16519
O60524
Q6NW34
Q16649
P19838
Q6P4R8
Q6T4R5
Q96TA1
Q14764
Q96S97
Q99836
P12882
Q9H1R3
Q15746
Q9Y4I1
B2RTY4
Q5VU43
Q86VE0
Q8TD07
Q9BXJ9
Q96RE7
Q15596
Q9HCD5
Q8NI08
Q9Y618
Q9NXR1
O00483
P51970
Q92832
Q92859
O95631
Q96JN8
O95644
O00712
Q14938
P52298
Q9UBB6
Q15788
Q8NC96
Q92692
Q96PU5
P46934
Q969S2
Q96PY6
P51956
Q6P3R8
Q8WUJ1
Q9BYT8
Q9UQ49
Q8WWR8
Q16236
Q00653
Q6ZNB6
P80188
Q9UJF2
Q9Y2I6
Q9NVX2
Q9H8H0
P78316
P29474
Q14207
P50539
P84157
Q8IUG5
Q7Z401
Q96QE2
Q7Z406
P60660
Q32MK0
Q12965
Q86TC9
O14974
Q9BZM5
Q86UW6
Q147X3
P43490
Q8WY41
Q9UHQ1
P49321
Q8IVL0
P00387
Q09161
Q53F19
Q13772
O75376
O76036
Q9BTX1
P53602
P35580
Q9NPC7
O43795
Q9UBF9
Q15742
P57103
Q13765
Q8NEY1
Q7L1T6
A2RRP1
Q9H094
O14513
Q92597
Q9UGV2
O43678
Q9ULJ8
Q8TDX7
P01178
Q12857
P08651
Q13952
Q9BZQ8
Q9Y221
Q9Y2I1
Q86X76
Q9HAS0
Q969G9
O15226
Q9BZQ4
Q9Y2X3
P61583
P48146
O75161
P06748
P49281
Q9UHY1
O43847
Q96L73
Q8WV22
Q96MG7
P46459
Q08J23
P35228
Q6P988
Q96PH1
Q9NZP6
P20393
P22736
Q9BZ95
P78549
Q16288
P80303
Q9Y266
Q9BZD4
Q14980
O15504
P13056
P49116
Q8TCD5
Q12769
Q92621
P03905
Q9Y5A7
Q99567
Q9BXS6
O15381
Q9NX40
O14777
O15239
O95167
P56556
Q9P0J0
Q96NY8
Q9H3P2
P01185
Q0ZGT2
Q96IV0
Q9NQR4
O60551
Q9H6W3
Q9ULX3
O95897
Q14978
Q99733
P48145
O75607
O95436
Q9NSY0
Q86WB0
P43699
Q9Y3T9
Q96MY1
Q9H6R4
Q76FK4
Q5SY16
Q5C9Z4
Q9Y314
Q9NPH5
Q86UR1
Q9NQX5
Q96F24
Q92823
O96028
Q96IY1
Q5TFE4
Q86UY8
Q9BSD7
P04629
Q8WVJ2
P22307
O15399
P30419
Q9NP64
Q8NC60
Q96S42
Q9Y3C1
Q86U38
Q8IVI9
P46531
P15559
P16083
Q16612
P48552
Q15738
P35658
P03901
Q7Z417
P49757
Q9NXX6
Q9UNZ2
Q9NXE4
O95665
Q8WUM0
O60285
Q96RS6
Q8IVD9
Q9UHK0
Q149M9
Q9UBU9
P58417
Q02218
Q9NTK5
O14841
Q15599
Q5SYE7
Q8N5F7
P30414
Q9BZE4
Q9BSC4
Q15233
P46087
Q04721
P61580
P61581
Q99743
Q92570
Q7Z6K4
O14511
Q8WWG1
P56975
Q9Y6Y0
O75694
Q5SRE5
Q96MF7
Q9H0G5
Q96CB9
Q96P11
P57740
P49790
P19338
Q9UKK9
Q9BW91
Q8NFH5
Q9BVL2
P37198
A6NF83
Q8IWE2
Q9H255
P51957
Q8WX92
P18615
Q9UMX5
Q8NCF5
P23511
P55769
Q6KC79
Q9HAN9
Q8WTT2
Q9UMY1
O00567
P55209
P61582
Q9BXD5
Q7Z2Y5
P52948
Q6UWF7
Q9UGF7
P08559
Q14982
Q96CV9
Q9BXB5
Q9BZF1
Q9HC10
Q7RTS6
Q8WZ82
Q15072
Q8WXI9
P68402
Q86U42
Q86Y26
Q9GZY0
Q9P242
O15294
Q6UWY5
Q6UX06
Q9UBD5
Q9Y3B8
Q9NPF4
Q9NRP0
Q96G74
Q9NWU1
Q15391
Q9BTU6
P32322
P11940
Q9UNF0
Q15004
Q9NQU5
O75147
A1E959
Q5BJF6
P10515
Q5SWX8
O60502
Q9NZT2
O15527
Q96SN7
Q13416
Q9BXW6
Q9H4L5
P22059
Q15070
Q96HA1
Q06416
O60829
Q9NVE7
Q96RD6
Q9H0J9
Q460N5
Q9BYG5
Q8TEW0
Q9BYU1
Q9BZA8
Q15365
O60245
Q9Y6R0
Q8TCB6
Q9Y530
Q8TAD7
O75665
Q13415
Q9Y619
Q9NX31
Q86WC4
P10451
Q01804
A8CG34
Q15077
O75747
Q8IVL5
Q5MIZ7
P30989
Q9H1E3
A8MXV4
Q9BRQ3
Q9UKX7
O60356
Q5VST9
Q9BZK8
P47887
Q8WV07
Q9H0X9
Q9H093
Q8N1F7
Q9Y6K5
O60890
Q8NGS0
Q9BZF2
Q3ZCN5
Q12889
Q96E52
Q969R2
Q8WVF1
Q96A73
Q96C36
O14683
P27986
Q6VY07
Q9ULW8
Q9Y536
Q6UXH9
Q58A45
Q9BZ23
P09874
Q02878
Q6P1L8
Q9H2W6
Q8IUD6
Q8NC42
Q8N5U6
Q9UBS8
Q9HAU8
P19474
Q13151
P22626
Q9HAT0
Q01973
Q01974
P05423
P36578
P32969
Q86X10
P49406
Q8N5N7
Q96G75
O94763
Q8WU17
Q8NCN4
Q9NVW2
Q9BY78
Q969K3
Q9Y252
O76064
Q5TBB1
P39023
P62917
P05388
P05387
Q9NWU5
Q8WVD3
Q05823
O43567
Q68DV7
Q5XPI4
Q9BV68
O75792
P60602
O15446
O15160
Q9H6T3
P42766
P46777
Q13129
Q9BQ48
Q9H9A7
Q8IYW5
Q8ND24
P10153
Q9NRR4
Q15287
O00584
Q9H777
Q9BQ52
P09651
P08922
P30876
P18124
Q96A35
Q96EQ8
Q9NWF9
Q13405
Q96TC7
Q9Y4L5
Q9H6Y7
Q8N6D2
Q96EP0
Q99942
Q04912
Q9H9Y6
P60174
P12270
P56180
O00220
Q12933
Q6Q0C0
Q15650
Q9UJT2
O14817
P41732
Q96NA8
Q96PN8
Q96N46
Q99614
Q96AY4
A6NLP5
P02766
P35625
Q9UNS1
Q86UE8
O43897
Q9Y490
Q9NR96
Q6NUQ4
Q96K49
Q7Z403
Q13445
P17152
Q969K7
Q12767
Q9BVT8
Q9Y320
O75888
Q59H18
Q15025
Q9HCJ0
Q96GM8
O60784
Q92547
O94842
Q93096
O75365
P67936
O00300
O94972
Q8WV44
Q9H8W5
P11387
Q9NS56
Q13641
O43399
Q68CL5
P17752
P09493
P40238
Q9Y2L5
Q9H4I3
O14545
Q15633
Q9NP99
Q9NSU2
Q96RU8
O75962
Q15654
Q8IZ69
Q86YW5
Q9UHF7
Q9Y5S1
Q9H1D0
Q99816
Q9NRE2
Q8WUA8
P35442
P32780
Q92994
Q92734
Q9P2T0
P10599
Q5TEJ8
Q13769
Q9NQ88
Q3ZCQ8
Q04727
Q9UL52
Q92545
O75674
Q5SNT2
Q86XT9
Q8WY98
P82094
Q8IU80
Q9H3N1
O15417
Q9Y6Q6
P28908
Q5JTV8
Q8TEL6
Q12888
Q5GJ75
Q8WVT3
P0DI82
Q9BXR0
Q96FV9
Q6I9Y2
Q9NX00
Q9GZU3
Q5BJD5
Q9NYL9
O15393
P21580
O95407
Q9UKE5
P50616
P48553
P52888
Q13009
Q7Z2Z1
Q02763
Q13263
Q96DA6
Q9BSI4
Q9BVW5
Q07352
Q6P9B6
Q04726
Q8N9M5
Q8IV31
Q96SK2
O95807
P57088
Q9NRS4
Q86WS5
Q71RG4
P01375
Q8NFQ8
Q9NS69
Q15785
O96008
Q96B49
Q96HA7
Q96KB5
Q16890
P51580
Q9Y5R8
Q4KMQ1
Q96PN7
O60858
Q8IY95
Q9H813
Q9BU79
Q7Z402
Q8IU68
O75069
Q9Y2B1
Q5T4D3
O14788
Q13470
Q14106
O94826
Q9HC21
P07951
Q9ULW0
Q9Y2W1
P62995
Q9UPV9
Q12931
Q14258
Q9BRZ2
Q6AZZ1
O43715
Q15643
Q9UET6
Q9Y5L0
Q8NDV7
Q07011
Q63HR2
Q15388
P0DI81
Q6ZTW0
P06753
P29144
P59282
Q86W33
O14763
Q13595
P02788
Q13049
Q9UPQ4
Q9NUP7
Q9UBN4
Q96QT4
Q7Z2W7
Q9Y606
Q8WWH5
Q9NXG2
Q9BQ16
O75663
Q9H0I9
Q9Y4G6
A5PLL7
Q6UW68
Q96A57
O94876
Q9NW97
Q5BJF2
Q8IUR5
Q9H2K2
Q8WZ04
P11388
Q02880
Q9NXH8
Q12974
P55327
Q8IUR0
Q96Q05
Q969Z4
Q13114
O60296
Q15629
O15344
Q92519
Q96RU7
O75382
Q7Z2T5
Q9NXH9
Q9UJA5
Q9BVG4
Q9GZY1
Q15366
Q96JQ0
O94913
Q15645
Q8NBP7
Q9H6A9
Q9UHG3
Q9H2J4
O95263
P30101
Q15120
O15018
Q8NEN9
Q13951
Q86TG7
Q8N2H9
O15534
Q96FX8
P50542
Q8N328
Q9H7Z7
P36871
P35232
Q7RTV0
Q9BWX1
P15735
Q9BWT3
Q8TEW8
Q9NWS1
Q8N3A8
Q9NVD7
Q96RG2
Q8N6Y1
O95206
Q96NT5
Q8WUM4
Q9GZP0
Q15118
Q96HC4
Q6P996
P12955
P05164
O75420
P40855
O43933
P17858
P98160
P16234
P09619
P00558
Q15084
Q15119
Q16654
O00151
Q15121
P30086
Q8IZL8
P15259
Q96HS1
Q5T6S3
Q9UPP1
Q8WWQ0
Q8WV24
Q7Z7B1
A6NDB9
Q504Q3
Q9HBI1
Q6ZW49
Q9BZA7
Q7L5N7
O95613
P27815
Q29RF7
Q9NZ53
Q13113
Q76G19
O15055
Q6Y7W6
Q9Y5N6
Q9BXB4
Q9BZF3
Q96SU4
Q6GQQ9
Q5T2D3
Q99489
O95747
Q969Q6
O15547
Q99572
Q86YP4
P47712
P05121
P51003
Q86TB9
Q9HBE1
Q96IZ0
Q9BYE7
Q8WW12
Q58A44
P49585
Q9BRP1
Q6L8Q7
Q9Y365
O14737
O75340
Q14432
Q08499
P50479
O15530
O75381
Q8IYB4
P61758
P23219
P21810
O75167
Q8NDX5
Q8IWS0
Q53GA4
Q86SQ0
Q15735
O00764
Q9H792
P36955
P56645
Q96BD5
P08237
Q01813
Q96G03
Q9BUL5
Q9UBF8
Q8N2W9
Q9NWS0
O43164
Q9NTG1
A1L390
Q8TD55
P55347
Q8WY50
P51178
O14939
P39656
Q8N573
O00443
O43422
Q92569
Q9H3D4
Q15102
O75459
Q8NDF8
Q9UKK3
Q8WXA2
P23759
Q96AQ6
Q9H4Z3
Q15154
Q99447
P04085
Q9Y2S7
Q6IN85
O00459
Q13310
Q8IZE3
Q9UKS6
Q86VP3
Q96GU1
Q8NC51
Q13177
O96013
Q9P286
O75781
Q53GL7
P25116
Q86W56
Q8IV76
P23760
Q9BUH6
P40425
Q5JVF3
Q13370
Q96JY6
Q9NR12
Q9NTI5
Q9UQ80
Q13153
O75914
Q8WX93
Q8N5Y8
Q9NPB6
Q6UWI2
O95453
Q02548
Q9Y5B6
P49023
P40426
Q9Y5E8
Q16549
O60658
P01127
Q8N807
Q9BY77
Q86YL7
Q9GZU2
O60437
O00264
Q9C0D0
Q99623
O94880
Q86UU1
Q6UXB8
Q8WYR1
P48426
O14986
O75925
Q92508
Q9H490
Q13526
Q9GZP4
Q8NEB9
P42338
Q16513
P19174
Q9UPR0
Q8IUK5
O00444
Q96GM1
Q9P1W9
O00562
Q9ULU4
Q9HB20
Q9Y2H5
P08F94
Q3KR16
Q6P5Z2
Q9Y446
Q9Y263
Q15111
Q9H4B4
O75051
Q99640
Q9UL42
P62140
Q12972
Q5H9R7
Q9BZG2
P62937
Q9UNP9
Q9Y3C6
Q8WY54
Q9Y570
Q9Y5Y5
O15173
Q92576
O75928
Q9H611
Q92521
Q8TEQ8
Q969N2
Q9BZ72
Q6IQ23
Q9H8W4
Q494U1
Q16512
Q9NQ66
Q15149
Q9NYT0
Q02325
O60664
O43157
P53350
P13796
Q9UL41
P78424
Q9Y6A1
A5A3E0
P36873
Q15435
P67775
Q8TF05
P37231
Q13427
Q16821
Q5SWA1
Q8TCU6
Q7Z3G6
O75569
P37287
Q9BXM7
Q9BZ71
Q96J94
Q9HB21
Q9HAU0
Q96JA3
Q99959
Q99569
Q01970
Q13393
P49763
Q9Y342
Q96AD5
Q68D20
Q8TEM1
Q9H8P0
Q8TAE6
O00541
Q99471
P18669
Q9UHJ9
Q96FM1
Q8TBF2
P35354
Q6PCE3
P53611
Q9H814
Q8IXK0
Q8WUB8
Q96QT6
O43692
P42356
Q99755
Q13492
Q96S52
Q9UKJ0
P12273
Q9H4M7
P00747
O43660
P14859
P20265
O00592
Q7Z3K3
Q9UKY4
Q86YR6
Q96A00
Q96C90
Q08209
P48454
Q08752
Q8WUA2
O00743
O75864
O95685
Q8NAV1
P48634
P49643
P01236
Q8IZ21
Q9UIL8
Q86YI8
O43189
Q9BVI0
O75151
Q16816
Q13371
Q9P1Y6
Q99570
Q9Y6X2
O95427
P11309
Q8TC59
Q8NG27
Q9HB19
Q9Y4G2
Q8N3E9
Q9BRC7
Q02809
Q9NST1
Q8IY17
Q8ND90
Q86V59
Q8TCS8
Q9NWT1
O00329
Q58EX7
Q8IWE5
Q99541
P13797
P51805
Q969W9
Q8WZA1
Q8TF01
Q96T60
Q9NVS9
Q8NA72
Q9Y253
P27169
Q9UPN7
O15297
Q8TAP8
D3DTV9
O60831
Q70Z35
P20618
Q99460
P48556
Q969U7
P49810
Q9Y6C5
P12272
P06454
Q16825
A2A3K4
P23468
Q9HD43
Q12913
Q9UHX1
Q8TB72
Q15397
P30566
Q6UX71
P60891
Q96HE9
Q9BWN1
Q8IZ63
P17980
P35998
Q9UL46
Q92530
P43378
Q86YD1
O14522
Q14671
P22102
Q8N271
O94903
Q92620
Q96M27
Q5FWE3
P62195
P28066
P40306
P28074
P28065
O75832
Q8NDX1
O75475
O95456
Q8WV60
Q12923
P08575
Q92729
O15067
Q99575
Q96I34
Q96T49
P62136
O60927
Q13356
P49593
Q5JR12
Q9H7J1
Q6NWY9
Q96KF2
P02812
Q13029
Q9NQX1
P13727
P49642
Q96LW4
O60508
Q13523
Q6P2Q9
Q6PEW0
Q8WUY3
P25787
P25788
P25789
P49721
P11086
P00491
Q01860
Q9NUX5
Q9BZL4
Q96QC0
O15355
Q9UD71
Q5THK1
Q96NZ9
O43663
Q5JSZ5
Q9NRG1
P30041
O60260
O43272
P07737
O43395
Q9ULL5
P62333
P25786
P60900
P15309
Q9UKL6
Q9H3Y8
Q8NEY8
Q8N2U9
P30044
P06401
P07225
Q99946
P62191
O00231
O00487
Q14997
Q15063
B2RU33
Q6S8J3
Q9NY27
O75170
P10696
O75688
Q9ULR3
Q6NYC8
Q5VV67
O75807
Q92733
Q9GZV8
Q9HAZ2
Q86YN6
O43900
P78527
P27918
Q6UWB4
P28062
O43653
Q2TBC4
Q86XR5
P58294
Q92786
P04280
Q86XN7
Q86TP1
O14818
Q99436
Q13200
O43242
Q15008
P49768
Q8WXF1
Q9UKA9
Q7RTS3
Q13882
P20962
P26045
P21246
Q13332
Q6NZI2
Q5T8A7
O60828
Q5VTL8
O75400
P78395
Q04118
P10163
Q9Y520
Q9NQV6
Q06830
P16471
Q8WWY3
O94906
Q96S44
Q86WR7
P28070
P28072
Q9Y248
Q6PGN9
P26599
O95758
Q13610
Q9BRQ0
P27708
P07919
O43502
Q8WUD1
Q15286
Q96QF0
P63000
P46060
Q7Z5J4
Q16401
P61289
Q96EY7
Q9Y3E5
Q13308
Q06124
Q99952
Q9Y2R2
P17706
Q96QR8
Q3MIT2
Q9H0K6
Q6NUJ5
Q96HA9
Q92626
Q7Z7A4
Q96PZ0
Q9Y6I8
Q13636
Q9BZG1
P20340
Q7Z6M1
O60671
Q06609
Q99638
Q9BTL3
P62826
Q8IY67
Q7Z6E9
Q16576
Q92932
P18433
Q03393
P31939
Q00577
P15151
P17812
Q9NRF8
Q6ZMN7
Q8TBN0
Q7Z5L2
Q9Y2K5
Q96B01
P57735
O14684
Q15678
P35236
Q9BVG9
P22234
Q9UJV8
Q9BZE2
P22695
Q96PU8
O00391
Q6ZRP7
P55036
Q05209
P18031
Q9H3S7
P29350
P48651
Q5TGL8
Q96N64
Q9BRP8
Q53FA7
O15315
O75771
P61026
Q13637
Q92878
P43351
P26374
P13631
Q86U06
Q9BWF3
Q9Y580
Q9UPQ7
Q04671
O14949
Q2KHR3
Q6IQ22
P62820
P15153
Q92698
P43487
P61224
Q70E73
P10276
P01111
Q09028
Q9H2M9
Q8IUH3
P62877
Q8NDN9
Q9Y620
P61018
P51148
Q15276
Q9H5N1
O75943
Q9NS91
O60216
Q6WBX8
Q96JH8
P11234
P10826
P01112
Q8IXT5
Q8IUD2
Q9NTZ6
Q9P2N5
Q14498
P52756
Q9Y388
O00559
Q15293
P20742
O15541
Q9Y3T6
P61106
Q9ULC3
P57729
P20338
Q9H0N0
P61006
Q9UJ41
Q8IZ41
Q8NHQ8
Q15042
Q5T8P6
Q96EV2
Q96LT9
Q8TBY0
Q9P2K3
P54725
P54727
Q15032
P51149
P51151
Q3YEC7
Q9P0K7
Q96S59
Q9Y3P9
P98175
Q96PK6
Q5T481
P42696
Q9H1K0
Q6VN20
Q15311
P49792
P18754
Q8TC12
Q9NS39
Q00765
Q96D71
O15258
Q9UKM9
Q9H6Z4
Q14644
Q8NDT2
P51159
Q9NW64
P49756
Q9NW13
Q15434
Q9P258
O94761
P78563
Q9BYZ8
Q8NFH8
Q96A58
Q9BQ08
P35251
O75154
Q6PCD5
P48382
Q2PPJ7
A5PLK6
Q6WKZ4
Q9H4X1
O15211
Q86X27
O14924
P49795
Q02161
O43182
Q9BRR9
Q14CB8
Q9NRY4
Q5UIP0
O43353
Q86UA6
Q9BWE0
Q8N1G1
P27694
P22670
P48378
Q8NET4
Q8N9B8
Q07960
Q8N392
Q5T5U3
Q8N264
Q9C0H5
P61586
O15034
Q13671
Q9BRS2
Q9Y572
P30050
Q92785
P82980
Q9UBZ9
Q99666
P49796
P57771
Q9UBD6
Q6PJF5
Q8IWW6
Q7Z5H3
Q52LW3
A7KAX9
Q7L0Q8
Q9NPQ8
Q96NA2
P26373
O94762
Q9H6H4
Q9P2R6
P10745
P35250
Q7L804
Q86YS3
Q2KHR2
Q3MIN7
Q96CC6
Q15382
P98171
Q5EBL4
Q8NBN7
Q6NUK4
Q13127
Q8TAC1
Q8WZ73
Q6P4F7
Q96L33
Q6R327
Q5R372
Q96T37
P98179
P78332
Q9HBD1
Q14257
Q8IZ40
P35243
Q06141
Q01201
Q9HAU5
Q9GZR2
Q9NZL6
A6NKT7
O14715
O14827
Q9Y5S9
Q92804
Q5TC82
Q9UKL0
P46063
Q13123
Q9H902
Q9BZI7
Q92900
P40938
P35249
Q9BXF6
Q9H0H5
Q6GYQ0
P42331
Q4ADV7
P61313
Q02543
P62750
P62829
P46776
P62910
P84098
P62899
Q96EH5
P62987
P27635
P62913
Q07020
P62888
O76021
P83731
P47914
Q9BYZ6
Q53QZ3
Q68EM7
Q9P227
Q6ZUM4
Q9BSD3
P84095
Q9BQY4
Q99496
P57078
P31350
P50914
Q13546
Q969X0
P23921
P35268
Q7Z5B4
Q06587
Q9BVS4
O14730
Q7LG56
Q96E14
Q9NWS8
Q9NTX7
Q63HN8
Q5W0B1
Q9Y3C5
Q96BH1
P10155
Q9Y6N7
O75116
P35398
O95602
Q92834
P49247
Q9NQG5
Q14684
Q99729
Q13464
Q3B726
P24928
Q13905
Q9Y6S9
O95707
P78346
Q9NSQ0
Q9GZS1
P61218
Q9BWH6
Q9NVU0
Q8TEU7
Q96P16
Q92766
Q14690
Q5VT52
P62070
Q5JTH9
O43159
P62280
P62273
P08708
P62857
P15880
Q5VZM2
Q9Y2L1
Q9Y3A4
Q15050
P62263
P62241
Q9P2E9
Q9NYV6
P78345
Q8N122
P62277
O60930
Q8TDP1
P51991
Q8IXW5
O15318
Q9Y4G8
P47736
Q7L523
Q9HB90
Q9Y3B9
P56182
Q96EU6
Q92541
Q92622
Q6P087
Q9Y265
P57060
Q8WXD0
P34925
P25815
P31151
P06702
P55011
P55017
Q92503
Q9NRA2
O76082
Q9UGH3
Q96QD8
Q99624
Q9HBR0
Q9BRY0
Q9ULF5
Q504Y0
Q9UMX9
Q9H2J7
Q8N1H7
A6NKF1
O43865
Q9NSI8
P62854
P46781
P09234
Q7L099
Q96C34
Q01196
Q96GQ5
Q8IZ73
P60866
P62979
P61247
P23396
P46782
P62753
Q6PCB5
Q96T23
Q7L4I2
Q9BST9
P59025
P09661
Q96NL0
Q86VV8
P08621
Q96T51
Q13761
Q9H2X9
Q9UHW9
Q6NT16
Q9BSK2
Q9H1U9
Q99808
Q9UHR5
P78381
Q9H2H9
Q9Y2H2
Q9NZJ4
Q15437
O94855
O94979
P48067
Q8N9R8
O15126
O15127
Q9UQR0
P51168
Q14108
P18827
Q96S79
Q9Y3I0
Q9NZ71
P29034
P06703
Q8N697
Q8WUM9
Q96BI1
Q8WYR4
P82912
P08579
Q8N1F8
P41440
Q96BU1
Q9Y6Y8
Q96AG3
Q9NQQ7
Q8IXU6
Q8N357
Q8TBE7
Q8IZM9
Q5BKX6
Q96CW6
Q96NU1
Q6SPF0
Q9NQZ2
Q6UVJ0
Q99590
P62244
P39019
P42677
Q9Y676
Q9Y291
Q9BY42
Q9NQC3
Q9BQQ7
Q8N2Y8
Q9Y3V2
O60779
Q96DW6
Q14542
Q8WV83
Q8TF17
Q8NBI5
Q9Y6M7
Q14151
Q9BXA9
P02743
Q9H4B6
A3KN83
O75396
P53992
Q9Y345
P48029
Q12765
P82650
Q9Y2Q9
P82909
P19793
Q08357
Q8IVM8
Q86VW1
Q8NG04
Q7Z769
Q9NVC3
Q13433
Q8TE82
Q96JT2
P31213
Q96ER3
Q8IXA5
P23526
O75446
P0C263
P53794
P21583
Q9BWG6
Q8NBX0
Q14160
O95810
P08865
Q8NBW4
Q9C0K1
P61619
P0DJI8
Q9UBE0
Q9NXZ1
Q9Y467
Q8IVG5
Q9Y3Z3
Q9NR31
Q15020
Q52WX2
O95487
Q92791
Q01959
O14828
Q6NUK1
P51170
Q96FV2
Q8WVN6
Q6P3W7
O00560
Q9HCN8
P55735
Q96EE3
Q13214
Q92854
Q8NFY4
P04279
Q9GZR1
Q15019
Q99719
Q92599
Q9UHD8
Q15047
Q86TU7
Q15637
Q15428
O75533
O75556
Q99720
Q9BX95
Q9H788
A4FU49
Q6S5L8
Q92835
O15357
Q9C0C4
Q9NRX5
Q9Y617
Q9C0A6
Q7Z333
Q12874
Q13435
Q9NP31
Q9P0V3
Q96HL8
Q15464
Q9BZQ2
Q2M3G4
Q9NSC7
Q8IUQ4
Q9NRC8
Q9UIU6
Q8WVK7
P63208
Q5VYV7
Q5VUG0
Q969G3
Q16637
Q9HCE7
Q9NRG4
O43760
Q13573
Q96L92
O14508
Q99523
P35713
Q9BT81
Q02446
P60059
Q9NPR2
Q9NTN9
Q9H3T3
Q15393
Q9H5K3
O95969
Q9BRG2
Q9NRF2
Q9UQQ2
Q8N5H7
Q8TF72
Q9H0F6
O43166
Q92187
Q9Y286
Q9BPZ7
P42285
Q9Y230
P31949
Q9UP95
Q9BXP2
Q99500
O15244
Q8WUX1
Q86UD0
Q9BW04
P82979
Q9UPN6
Q9BY12
Q12770
Q96KG9
Q9NVU7
Q96C92
P20132
Q96GA7
Q14242
Q7Z6J9
Q9HC62
Q16181
Q969E2
Q15858
Q8IX30
Q9H190
Q9H7L9
Q99442
Q13275
Q12884
Q8WYJ6
O43175
P50454
Q9Y6X0
Q9BYW2
Q53H47
Q01105
P23246
Q13296
Q96QR1
Q96EQ0
Q99961
Q96B97
Q7Z6J0
Q8TBC3
Q13796
Q8IXJ6
O15304
Q13291
Q9P270
Q8IW52
Q9GZT3
Q8IY92
Q9BQF6
Q9NVA2
P58004
Q9NVD3
O95104
O95562
Q8IWL2
Q6P4A7
Q9HBY8
Q9Y2Z0
Q99963
Q9Y566
Q8NEM2
O60292
Q9H0K1
Q96ST3
Q92581
Q14493
Q7Z7L1
Q9NWH9
P62316
P53814
Q53GS9
Q9Y5X2
Q9Y5X1
Q9UIG8
Q8N488
P05109
Q9UHI7
O14975
Q9BZD2
Q9BS91
Q8TB61
Q9UBT2
Q15424
Q96HN2
Q9UPW6
P43007
Q13228
Q9BY50
O15027
P60468
Q8WVM8
Q9NY72
Q5TEA6
P57772
Q9BQE4
Q9P283
Q8WW01
Q9H4L4
O60613
Q96T68
Q15427
Q9H7N4
Q12872
O95968
Q86YV5
Q86SQ7
Q6IQ49
P21912
Q9BYH1
Q6UXD5
Q14563
Q9P0U3
Q14141
Q9UPS6
Q8IWL1
Q86XK3
Q8N474
Q96PL1
Q5FBB7
O43765
Q149N8
Q8IX90
Q9UBY0
Q8IX21
Q9H2G2
Q0VAQ4
Q8IY18
Q8TEV9
Q9H0W8
A6NHR9
O95295
O75563
P12755
P19634
Q15796
Q5PRF9
Q9BSF0
Q8WU79
Q14683
Q96SB8
O60264
Q92922
Q9H4L7
Q86VZ5
Q9HAU4
Q9H7B4
O43623
O00161
Q9UMY4
Q9NRS6
Q9Y5X3
O94956
P23497
Q8NEM7
Q9HAJ7
O75602
Q8IY81
Q5MJ70
Q8N0Z3
Q8WWL2
Q9H040
Q7Z572
P63272
Q96GP6
Q5T5P2
Q9BQI6
Q99717
Q9NZC9
O00193
Q9UHJ3
Q9UQE7
Q9NTJ3
P51531
Q9UPR3
Q92540
Q8ND04
Q71RC9
Q99747
P09012
Q13424
O43290
Q8TEQ0
O60749
Q8WV41
P46721
Q9NPD5
Q86UG4
Q96I25
Q9H2V7
Q9NS25
Q9BXN6
Q9NUQ6
P52788
Q7KZ85
P02549
Q5MJ08
Q9BXG8
Q9BX66
Q9H3Y6
P78362
A7MD48
P28290
Q8WYL5
Q9UNL2
P38935
P54920
Q8WVK2
Q13425
Q9Y5W7
Q15036
Q13596
O60493
P30626
Q07889
Q9HB58
Q9H0E3
Q8IXZ3
Q96KW9
O75391
Q9UM82
P29508
Q9HD40
Q5TCZ1
Q96EA4
Q15772
O43791
Q7Z699
P35270
Q68D10
Q01082
O15042
Q14247
P23327
Q9UHB9
Q9Y5M8
O60687
Q8IYB3
Q9UQ35
Q01130
Q13243
O60224
Q9Y5Y6
O60284
P50226
Q14849
Q9NUL3
Q9NRH2
Q9UNH7
P04179
Q9BQ15
Q02086
Q96R06
O75940
O75830
Q9Y657
Q5W111
Q5MJ09
Q12772
Q6ZRS2
P12931
Q8WXA9
Q8NEF9
P11831
P61011
Q9BXP5
O75494
Q08170
Q16629
P43307
O60225
Q86UX6
O94864
Q13586
Q9Y6E0
Q9P289
Q15208
Q5TH74
Q7RTN6
O15400
P84101
Q8N4B1
O15047
Q15459
P35247
O00141
Q15465
Q9NR46
Q969X2
O43255
Q8N6T7
O95343
P12757
Q15477
Q6AI14
Q8IVB4
Q96A28
Q14BN4
O95391
Q9UPU9
P51532
Q8TAQ2
Q92925
O95863
Q8TAD8
O95721
Q5SXM2
Q96BD0
P35610
Q8WY21
Q9NRY2
Q02447
Q9NPE6
Q8NB90
Q9UIV8
P48594
Q8NBT2
Q9Y6A9
Q9H9C1
Q9NRA0
Q9NS26
Q9NY87
Q6ZMY3
O15269
Q5MJ10
Q9C004
O94875
Q9UGK8
Q96SB4
P84103
Q9BYN0
Q7RTT4
Q9UEE5
Q8WU08
Q9Y2H1
Q9NRC1
Q92502
P52630
O94804
Q9UEW8
Q13188
P27105
Q96SI9
Q12768
Q15833
Q06330
Q8IWU6
Q4LDE5
Q5T5J6
Q15431
Q07617
Q86XZ4
Q9UBP0
P36952
O95238
Q9C093
O75934
O43291
O00267
Q13813
O15020
Q5MJ07
O43597
P36956
O76094
Q07955
Q9BRL6
P81877
Q04837
Q76I76
Q7RTT5
P42229
P51692
Q15468
P49842
Q9BYT3
Q8WXE9
Q13033
P56962
Q8WUJ0
Q9P2R7
Q8IX01
Q15526
Q9H5I1
Q96BR1
A0MZ66
Q9Y2K2
Q96FS4
Q96EB6
Q13309
Q96Q15
Q9NWM0
Q7KZF4
O95219
O94964
P18583
Q92673
Q9UN79
P35711
Q15506
P35237
Q9HBM1
Q8N0X7
O95149
Q9Y5K1
Q7Z698
Q8N9Q2
Q7Z6B7
O75044
Q13247
Q13242
Q9BWW4
O43805
Q99909
P50225
Q9NY57
Q92783
P42224
Q14765
Q9P246
P31948
O75716
Q8NE28
Q9BX79
Q9C0K7
Q9NRL3
Q86Y82
Q13190
P63165
Q15527
P35712
Q9H930
Q9Y5B9
P08047
P50453
Q6Q759
Q08AE8
Q9NZQ3
Q6ZMD2
P11277
Q5VSR9
Q9HD15
Q8N5C6
Q9C0H9
Q08945
Q7RTT6
Q8IZP2
O94768
Q96FJ0
Q658P3
Q9BXU1
Q9NRP7
Q13043
Q9UBI4
Q9UJZ1
Q9H668
Q5T5C0
Q8WXH0
O43581
Q86SS6
Q9NYV9
Q9Y2A0
O95359
Q9HBM6
P37802
P17542
Q9C0C2
Q9NUY8
O95759
Q16384
Q7RTT3
O95630
Q8WVM7
Q8N3U4
P40763
Q9ULQ0
O60499
Q6ZWJ1
Q9UBS9
Q8IWZ8
O94901
Q9UH99
Q8IYB8
O43463
P07814
Q9H7C4
Q7L3T8
Q8IYJ3
Q9NX61
Q99576
O75478
Q12962
Q16514
Q15572
Q9C0D5
Q9HCD6
Q92844
Q4KMP7
Q9P2M4
Q5QJ74
Q96SF7
P48643
O14776
Q8IWU5
Q96A49
Q6PI48
P41252
Q9P2J5
P56192
O43776
Q8NF91
O43426
Q9HCS7
Q9Y285
A2RTX5
Q8IUX1
Q7Z7N9
P29083
Q15750
Q8N5C8
Q13148
Q9H5J8
Q8IZX4
Q92750
Q9Y6J9
Q16594
Q7L7X3
Q9NX95
P49589
Q9HA77
Q8N3V7
P26639
P26640
P54577
Q9NUM4
P29084
Q8N9U0
O95425
Q53LP3
Q8N0S2
P14868
Q5VT97
Q15031
P47897
P23381
Q9UPE1
P08240
Q05519
Q9BWG4
Q8TE77
Q16385
P78524
O95793
Q8NFT2
Q687X5
P16949
Q9Y3F4
O43815
Q5VSL9
Q12846
O43752
P61956
Q96L08
Q8NHG7
P49588
Q6ZW31
P49590
Q8N2I9
Q8TCJ2
Q9P2W9
P61764
Q6J9G0
O75683
Q15022
P41250
Q92797
O15061
O15056
O00268
Q5H9L4
Q7Z7C8
Q9NU19
Q9ULP9
Q92609
Q9UHD2
Q969Z0
Q9Y458
Q8IUC6
O75764
Q5VWI1
P57738
O60522
Q8NHU6
Q9Y2W6
Q99594
P42680
Q96S53
Q9Y6M0
P05452
Q9NQB0
Q01664
P15923
P19484
Q9UP52
Q8WY91
P10827
Q8NI27
Q86V81
Q86W42
P68366
Q13885
P23258
Q9BRU2
P23193
P53999
Q7Z6L1
Q9NYB0
Q8NFU7
Q8IWB6
Q8WUA4
Q9Y5L4
P16035
Q5JTD0
P51854
P29401
Q9UKI8
P54136
Q9HCH5
Q96C24
Q5T011
Q9BVX2
Q9NUJ3
Q6ZMB5
Q9Y3Q8
P35269
Q9Y228
Q9NYJ8
P21675
Q9BVV6
Q03518
Q9H2D6
P10636
Q96DN5
Q86TI0
O60343
Q15813
Q9UPU7
Q13207
O15119
Q15170
P36402
P17987
P13693
Q9BXT4
Q9UIK5
Q8WW24
Q9HBL0
Q9HCS4
Q14186
P19532
P01137
P37173
P21980
Q7Z422
P09758
Q5VWG9
P49848
Q9BXI6
Q13509
P68371
P07437
Q9BYX2
Q9BZK7
O43435
Q96EI5
Q9UGU0
P56279
Q13428
Q9H147
Q68CZ2
Q9NXF1
Q9BXT5
Q12789
Q9Y5Q9
O43294
P36897
Q9UMS6
Q9UMZ2
Q9BQG1
Q9Y2B4
Q6P1X5
Q15545
Q9UL54
Q9H2K8
Q9UK61
Q86VP1
P0CG34
Q8WUA7
Q3MII6
Q8IZP1
Q8TEA7
Q12788
P20226
A6NFQ2
Q9BQ70
P49368
P50990
P40227
Q15185
Q8IZW8
Q15554
O76070
Q86TM6
Q9NVA4
Q86VY9
P52657
O14894
Q9ULZ0
Q8IXH6
O75410
Q9Y6A5
P37837
P0CG35
Q9BUF5
O60347
Q8TC07
Q66K14
Q99426
Q15814
Q9BTW9
O95988
P50991
Q86YL5
O75443
O14746
Q15569
Q8IWB9
Q9UKN8
Q00059
P48307
P0C1Z6
Q96RS0
Q9BT49
P24557
A7MCY6
Q9Y4C2
P78371
P13385
P51864
Q5QJE6
Q9UKZ4
P55072
P52655
Q04206
Q5H9I0
O14948
Q9UBB9
Q9GZN2
O43493
Q96J01
P35590
P49788
O43615
P01033
Q12893
Q96AQ2
Q6P9G4
Q5U3C3
Q96Q45
Q9H330
Q969M1
Q8N4L2
Q9P0T7
Q96B42
Q9H7E2
P28347
Q9Y4R8
P54274
Q00403
Q14188
P02786
Q8WTV1
Q5T1C6
O60220
Q9GZM7
P47974
Q8WZ42
Q8TBZ6
Q6ZMR5
Q9NV12
Q9NV64
Q6PL24
Q2T9K0
A6NDV4
Q9NQ34
Q8NFZ5
P20333
Q9UPQ9
Q05086
P11441
O94966
Q96RU2
O75604
Q9P275
Q86T82
Q04323
O75631
Q6BDS2
Q92738
P46939
Q9P2Y5
O75379
P51809
Q9Y277
Q15631
P49746
Q9BXA6
Q6DKK2
Q5TAA0
Q5W5X9
Q9Y4R7
O14907
P42681
P40222
Q8N427
P63313
P26368
Q96LR5
P0CG48
Q9NPD8
Q96S82
P54578
O94782
Q9BXU7
Q9H9J4
Q5T4S7
Q16851
Q96T88
Q9Y6I9
P25490
Q15696
O75643
Q9Y385
Q712K3
P22314
Q9Y4E8
Q9UPT9
Q9UHP3
Q93009
Q8N806
Q9NWZ5
P61960
Q96QD9
O75385
Q86WB7
Q9H1C4
Q53HI1
Q9BRT2
P00749
Q5W0Q7
Q01081
Q6ZU65
Q14694
Q96RL1
Q9H3U1
Q9NVA1
Q8TCY9
Q93008
P47901
O95292
Q99536
Q9H2G4
Q6IQ55
Q86TV6
O14530
Q9NUW8
P0DN76
O43818
Q16222
P17480
Q9NPG3
Q9Y2K6
Q9P2H5
P45974
Q92575
O94888
Q92890
P30530
Q8IYT8
Q8IWX7
Q6ZN44
Q8IZJ1
Q03405
Q9UKP6
Q5TCY1
Q6PID6
Q5BVD1
P26651
Q8IXB3
Q12792
P14679
Q6R6M4
Q13404
Q8TB05
P0CG47
P51784
Q9Y5T5
Q9UK80
Q9UPU5
Q14157
Q70CQ2
Q70EL4
Q96K76
P35125
Q9UMX0
Q5T124
Q14CS0
O60656
Q9NUQ7
Q96PU4
Q96C45
P11172
Q70J99
Q9BUZ4
Q6PIZ9
Q9UPN9
Q8IYL2
Q9UBP6
Q12815
Q7Z4N2
Q16881
P07477
Q8WU66
Q9Y5U2
Q9BXA7
Q5T7W7
P53804
Q9ULT0
Q92623
Q8N5M4
Q6ZVT0
Q14166
Q2TAM9
Q5VYS8
Q9NUQ3
P83876
P53007
Q06418
Q9C035
Q8N9V2
Q14669
Q8NHM4
Q6ZSZ6
P01222
Q01534
Q96PF2
Q8NDW8
Q9NRJ4
Q96ET8
O43396
O95551
P29597
O15391
Q9GZZ9
A0AVT1
Q9NZ09
Q5T6F2
Q9Y4A5
Q8N831
Q7Z4L5
Q8NA56
Q49AM3
O95801
Q15361
O43156
P33981
O00295
Q5TAX3
P62328
P04818
P51668
P63279
O15205
P61086
Q9C0C9
Q16763
Q8NFA0
Q70EL2
Q86UV5
Q70EL1
P40818
Q96LJ8
Q9BX84
Q86TN4
Q86UF1
Q9UI38
Q6SA08
Q8NFU3
Q9UNY4
Q6IBS0
Q96J42
P19971
Q15029
P41226
O00762
O95155
Q86UX7
Q9Y6N9
Q9BVJ6
Q9Y5J1
Q08AM6
Q96JH7
Q14135
Q7Z5L0
Q4G0F5
Q9Y487
Q9H270
Q96QK1
Q86Y07
Q5GFL6
Q9C0B0
O75841
O60763
Q9Y3A2
Q6UXB2
Q00341
Q96AW1
Q5THJ4
Q93050
Q9NRR5
Q8IWV7
Q8IWV8
O95071
P15374
Q9HA47
Q3SY77
A0JNW5
Q8TAS1
O14795
O95185
P37288
O75691
Q15836
P38606
P21796
P45880
P17948
Q9P2U8
O60504
Q9Y4B6
Q9P253
Q9NRW7
O75351
Q5VIR6
Q8IW00
Q9NX94
O75554
O75083
Q9H7D7
Q5JSH3
P57081
Q9H6Y2
Q8WVS4
Q6RFH5
A4D1P6
Q8TF74
Q5MNZ9
P30518
Q9P0L0
Q15904
P36543
P35916
O43314
Q69YN4
Q709C8
Q15906
Q9UEU0
Q96SY0
Q9Y6W5
Q2M389
Q9GZL7
Q9C0J8
A6NGB9
Q9H4A3
O00755
P17861
P13051
Q2YD98
Q9BV40
Q7L8A9
P50552
P15498
P35968
Q6PFW1
Q99437
P52735
P11473
P15692
Q14119
Q6RSH7
Q9H7M9
Q96RL7
Q7Z7G8
Q96JG6
Q9UID3
P04275
Q9Y4E6
Q96J92
P47989
P13010
Q99986
Q8IV63
O43709
Q8TBZ3
Q96S15
Q15061
O94967
Q6ZMY6
Q9HC57
O76024
Q9Y4P8
Q9Y484
O95388
Q9GZV5
Q96GT9
Q9UPY5
Q92889
O14980
P08670
P18206
Q96GC9
Q7Z7D3
Q9BTA9
Q9BUR4
Q92558
Q9Y2W2
Q9BZH6
Q7Z5U6
Q9NW82
Q8IWA0
P30291
Q14508
O43516
O76076
Q9BYP7
Q9Y6F9
Q9NYS7
P55060
Q93097
P56705
Q6AWC2
Q9H0M0
Q8WTP9
P98170
P23025
Q6P2D8
Q9NQA3
P42768
Q9H6R7
Q8IZQ1
O75717
O15213
Q8IV35
Q8N5D0
P0C1S8
Q5MNZ6
O95785
Q93098
Q96S55
Q8WWM1
O43543
Q8NEZ2
Q9P1Q0
Q8N3P4
Q9H8Y1
Q86XK7
Q7Z5K2
Q6PJI9
Q9P202
Q9UBV4
P56704
P56706
Q9P2S5
Q702N8
Q9C0E2
O43542
O75695
Q8N1B4
Q9H1Z4
Q8NI36
Q9UNX4
Q9H977
O43379
O00744
Q9Y3S1
O00308
Q9HD64
Q9UIA9
Q01831
Q96QU8
Q9UBH6
P18887
Q13426
P12956
Q9H0D6
Q8IY57
O95070
Q969M3
O15498
P16989
Q9BSR8
P67809
Q9ULM3
P49750
Q9Y5A9
Q9NRH1
Q8N2B8
Q9Y2T7
P46937
P07947
Q5BJH7
Q6XCG6
A8MTW9
Q9H869
Q7Z570
Q9ULJ3
Q5D1E8
Q5T200
Q6PJT7
Q9NPG8
P15822
Q7Z3T8
Q15915
O75800
Q12901
Q14929
Q99676
Q9NSD4
Q9Y2X9
Q9Y3S2
Q9Y4E5
Q8TCN5
Q92618
Q9HCE3
Q86UE3
Q7Z340
Q96MR9
Q9UK33
Q86UQ0
Q9ULD9
O15014
Q14966
Q9H7S9
Q6IQ21
Q9BRI3
Q9UDY2
O43264
Q86YH2
Q9HBT8
Q8IWR0
Q6AHZ1
O43298
Q86UZ6
O95365
Q9P1Z0
P61129
Q9NXF8
O95405
P17029
Q9BRR0
P49910
O95201
Q7RTV3
Q7Z4V0
Q9BX82
Q7Z3I7
Q6ZN55
Q8NAF0
O00488
Q8N1G0
Q9ULD5
Q6DD87
Q3KQV3
Q96NB3
Q6ZMS4
P17028
Q8IZ26
P17036
P35789
Q9UHR6
Q8ND25
Q6NXT4
A7E2V4
Q9H900
O43149
Q71RG6
Q8IYB0
Q9UM01
Q8WZ26
Q9H6S0
Q8ND82
Q9Y2K1
Q9UPT8
Q7Z2W4
Q9C0B5
Q9Y397
Q9NTW7
Q9BYJ9
Q6N043
Q9H6B1
Q8NCP5
Q96GY0
Q8N5P1
Q96H79
Q9UIJ5
P31629
Q5T1R4
Q9H2Y7
P52737
O75362
Q9UNY5
Q96GC6
Q9HCX3
Q6U7Q0
Q9NQX6
Q9H9D4
Q86V71
Q5MCW4
Q86UK7
Q9H582
Q9H5H4
O95049
Q8IYH5
Q96TA2
Q7Z739
P43403
O75132
Q13105
Q9NUA8
P10074
Q6ZSB9
O75152
Q8IXZ2
Q8WYQ9
Q9NUD5
Q8N567
Q9HA38
Q14202
O15231
O14709
Q8N554
Q5VUA4
Q9H4Z2
Q96PM5
Q53GI3
Q9H8N7
Q9C0F3
Q9NWS9
Q8WV37
Q9P2J8
Q9Y2D9
Q8NCA9
Q2TB10
P17026
O43257
Q9BUG6
P10073
Q8IWY8
Q9NX65
Q96JP5
Q9HBF4
Q9UKY1
Q9Y6X8
P52739
Q5T0B9
Q96K83
Q8NDQ6
Q92610
Q9UEG4
Q9UID6
Q96K58
Q9BS34
Q8NHG8
Q6PML9
Q86U90
Q9UGR2
A8MUZ8
Q9H5J0
O15062
Q15916
A2A288
Q86VM9
Q8IZN3
Q9NUE0
Q5W0Z9
Q15911
Q9BQ24
Q68DK2
Q86YA3
Q9H4I2
Q9UBW7
Q9GZX5
Q8N8E2
Q96MU7
Q96PM9
Q8N4Q0
Q05516
O15209
Q8NCN2
Q8NAP8
O60293
Q8WU90
P37275
O60315
Q9NPA5
Q96MM3
Q15776
Q9ULJ6
O95789
P52746
P52747
Q9UQR1
Q9P2Y4
Q9NZL3
Q16600
O14978
Q14587
Q9UDV7
Q9NR11
A6NFI3
Q5BKZ1
Q9NW07
Q8NF99
Q9C0G0
Q9BWM5
Q96B54
Q9H0D2
Q15649
Q9Y6M5
Q07157
Q8N3Z6
Q6NZY4
Q9ULC8
O76080
Q96KR1
Q9Y2L8
Q5VZL5
O95125
O43296
Q9NRM2
Q9H7R0
Q8N0Y2
Q5EBL2
Q96N77
O15015
Q8NDX6
P17038
P51523
O95218
Q5FWF4
Q15942
Q5VV52
Q96N20
P17030
Q9H4T2
Q9Y5A6
Q2QGD7
Q9NRG9
Q86TX2
Q8TC27
Q8IZF6
P30153
Q7Z5R6
P33897
O00763
P07108
Q562R1
Q9BV23
Q96IU4
Q9BYX7
Q7Z6V5
P30926
O60218
C9JUS6
Q08117
P47895
P36639
P54619
Q8N2K0
P08910
O94929
Q9H6R3
Q96P50
Q8WYK0
Q8WWZ7
P27348
P04229
Q6PD74
Q9UGJ0
Q8IZY2
Q8WWZ4
Q9NP78
Q9Y2D5
Q86SJ2
Q53RE8
Q9NYG5
Q9Y2J4
Q6AI12
P12429
P61966
Q9UBZ4
Q6ZSZ5
Q86WK6
P08758
Q9H0R1
P36405
Q96BJ3
O15123
Q13790
Q9BQE5
A5YM69
P12236
Q9H553
O14744
Q9H560
P51826
Q92624
P49189
P07311
O60242
Q3KRA9
P55789
Q5U4P2
Q12797
O95352
P50993
O75185
Q53RT3
P50553
Q9NVP2
Q7L266
Q6NXT1
Q9H6X2
P53680
Q8N1W1
Q8N4T4
Q9NVJ2
Q6P1M9
Q9HBZ2
Q9H6L4
Q96NS5
P18850
Q9Y4P1
O75110
O75531
Q6ZNE5
Q9NQY0
P18848
Q6QNY1
Q8NBF6
Q6ZN30
Q12983
P59827
Q5VW32
P61769
A6H8Y1
Q969J3
Q9BQP9
Q8TCZ2
Q9Y6E2
P01258
P14384
Q9P0B6
Q9BW85
Q8IZS8
Q9BXL6
P32247
Q96K17
Q9NZP8
P27797
Q96DR5
O95415
Q10589
O00555
P06881
Q6MZZ7
P41180
Q9NZS9
Q8TDL5
Q96HQ2
Q9BTV7
Q13936
Q8IXH8
P30988
P07858
P14091
Q9BRT8
P40199
Q9BXW7
P40121
Q9H6E4
Q86WR0
A2RUB6
O75794
Q86UW7
P47710
P49662
O14958
P43234
Q9UQ88
Q5ZPR3
P53567
Q5T5X7
P59826
Q76B58
A2RUR9
O95180
Q9NZT1
Q49AR2
B2RD01
Q8TAP6
Q8WZB0
Q9H5F2
C9JDV5
P53675
P26842
Q9HCU4
Q9BPX7
Q9H444
Q9NRG0
Q96F63
P13987
Q01151
Q9BWU1
P61604
Q9NV96
Q4G0X9
P55774
Q9UFW8
Q8TD26
Q8NE62
Q07065
Q96DZ9
Q9NY35
Q9NYQ6
Q9NYQ7
Q96GE4
P13569
Q8N884
Q9BUW7
Q9NPC3
P14635
P28907
O75419
Q9BYE9
Q9P0P8
Q8N1V2
O15519
Q96MD7
Q9HD87
A8K010
P0C671
Q9H7E9
O43745
Q8IUN9
Q14CN2
Q13057
P57737
Q9BZB8
Q96L46
Q9BQ75
Q99715
P83436
O15432
O43174
Q9HCH3
Q32NC0
Q96JQ2
Q9NWW5
P20908
Q96H96
Q9BY43
Q9NZZ3
O14967
O95476
Q9Y2B0
Q9BWP8
P61923
Q68CJ9
O43889
O75629
Q86YQ8
Q96S95
Q69YU5
O75175
Q86SX3
Q5KU26
Q96GX8
P23786
H7BZ55
Q8IUR6
Q9GZN8
Q12887
Q96S19
Q9BQA9
Q8NA75
Q9NV44
P0C864
O14576
Q5H9S7
Q8WV16
Q68DQ2
Q5TEA3
Q9NWM3
Q8TF08
Q8WWI5
P08174
Q92905
Q8N4M1
P01040
O60759
Q2NKJ3
O15194
Q8WY07
O14529
A6NHQ4
Q96D31
Q02930
Q6UXH1
A8MQ03
P56545
O43602
Q6ICB0
Q9Y2R4
Q8WXF8
Q9UNQ2
Q8TF09
Q07687
Q8WWF6
P17707
Q5H9U9
Q5TAQ9
O15121
P09417
Q9NP97
Q14147
Q8NFW5
Q8NFT8
Q9NR33
Q16760
P49366
Q86Y56
Q10586
Q8IWF6
Q9H6R0
Q6W0C5
Q6V1X1
Q9UFH2
A6NC42
P42892
O95147
Q9NVP4
Q14209
Q15329
O15371
Q6P2I7
Q13011
O43402
Q14574
P68104
P50570
Q9Y2G0
Q9UDY4
Q8N608
P05538
Q05193
Q01094
Q56P03
P80370
Q9NQL9
Q96BY6
Q9HCU8
P56282
Q9NRF9
Q02413
Q9BY84
Q5NDL2
Q7L775
P01588
O75477
P30040
Q5VTE0
Q9Y6B2
Q14576
O00472
A4FU69
Q12926
P54849
Q99814
Q9NPD3
A2RU67
Q5T890
Q6P179
Q969X5
Q8N128
C9JLW8
Q14517
Q9UKW6
Q9H201
P11474
P15036
F5H4B4
Q99518
P15407
P51993
Q9H469
Q6ZNL6
P41439
Q9Y3I1
Q8IVF7
Q06787
Q8N5H3
P16930
O75844
Q14192
Q6P4D5
Q7Z2K6
P35556
P0C2W1
Q08830
Q5D862
Q14254
Q9BYJ0
P26885
Q5VW36
Q5CZC0
Q14332
O75293
Q14393
Q12951
P21217
Q14802
Q96CN9
Q9NZU0
Q9BXM9
Q9UP38
Q13467
O95257
Q8NCL4
Q7Z6J6
P09958
Q9NXK8
Q9ULW2
O60353
O00144
Q92908
Q7L622
O43903
P16520
Q9UBI6
O75343
P16260
Q6ZN66
Q9UKD1
Q6IC98
Q6W3E5
P04062
P43220
Q9HC38
Q969I3
Q96HH9
Q8WU03
Q6IB77
Q9Y692
Q92805
Q5T848
Q99795
P10070
Q8N0V5
Q5T7V8
Q86SQ4
Q5TC63
Q5JWF2
Q9BQQ3
Q6ISB3
Q71UI9
Q14397
Q9NWZ8
P56159
Q9UGQ3
Q7Z4V5
O95872
Q9H4Y5
Q58FF8
Q9HCL2
Q92896
O15217
P0C1H6
P14672
Q9NY64
Q16695
Q969S8
Q14CZ8
Q9HC97
O60814
Q96CS2
Q9H0R4
Q9BTM1
P58876
B0YJ81
P30550
Q9H116
P23527
Q96D42
Q9UL51
Q68CZ6
Q9BT25
Q8TDQ0
Q9UKV0
O75146
O00462
Q96T53
Q8N8R3
Q9UI95
Q9Y2X0
Q5VZF2
Q5I0G3
Q9NVC6
O60449
Q9NX58
Q5XG99
Q6UWE0
Q86YW9
Q9UDY8
Q96L50
Q9Y4Z0
Q8IYB1
Q17RB8
P57077
Q96N66
Q6DN12
P40925
Q9Y316
P09960
Q8N448
Q68CR7
Q9BRA0
Q9BXY0
P38567
Q9H2X8
O14879
Q8N9C0
O43820
Q5GLZ8
Q9BX68
Q9NQE9
Q86YZ3
O43301
P31273
Q9H9L3
Q1KMD3
O75506
Q86XA9
P35557
Q14627
Q9UBD0
Q7Z353
Q8IVU3
Q16534
Q8TCT9
Q6MZM0
Q96P70
P17301
P04259
Q9NZH6
Q9NV31
P78504
Q9BYX4
Q9H5V7
P60568
Q15653
P49441
Q14197
Q9UKT9
Q14116
Q9NPH2
Q9ULG1
Q8IWB1
P20719
Q14626
P41091
Q9NQC8
Q8TDY8
Q3MIP1
O95373
Q8WZA9
Q9UG01
P01763
Q9UBC1
P10145
O95259
Q2M2Z5
P05129
Q14533
Q16719
Q2M1V0
P19827
Q8N1N4
Q96CX2
Q6UW63
Q9BR39
Q9Y3D8
Q8N5M9
P02533
Q01101
P27987
O15397
P48200
Q96AB3
Q7Z3Z0
P35908
P48668
Q7Z7F0
Q5HYC2
P04264
P02538
Q8NCM2
O95279
Q9H427
Q9HAQ2
Q86VI4
Q7RTS7
Q9Y496
Q2M1P5
Q9Y2U9
Q8NCW0
Q14943
Q03426
P33176
Q5T749
Q6ZNG9
Q13753
Q9GIP4
Q07866
Q9H0H3
Q6ZP29
Q71F78
O00214
P19256
Q9P2N7
Q9UJP4
Q9C0H6
Q9Y6C7
Q9H008
Q7Z4I7
Q9H9Z2
P16050
Q5JUW0
Q8WVP7
Q643R3
Q96AG4
Q6NSJ5
Q9NUN5
Q08397
Q86SY8
O00182
Q8IYU8
Q96C03
Q4G0Z9
Q96G25
Q8N3J2
Q9BQP7
Q07820
Q7Z553
Q9ULK4
O14950
A9UHW6
P14174
Q9BRQ6
P51511
Q96T76
Q9Y3C7
P20645
O60487
Q8IXL7
O75648
P12524
Q7Z3U7
O15403
Q8N594
Q5T2T1
Q96HJ5
P28360
Q9Y2K3
O94832
Q9NXD2
Q2TAK8
Q6NZ67
Q8NCY6
Q96AZ1
Q13614
Q9BV57
P0C860
O15457
Q8WXB1
Q9H9S0
Q9NPE2
Q9Y6X6
Q9ULV0
Q6ZS30
Q6IQ20
Q8NFW8
Q9BSH3
Q9GZT8
Q13823
Q9Y3Q0
P17568
Q8IXH7
Q9Y3R4
Q5HYW2
P20591
Q9H6Q4
O94856
Q7Z3B1
P59044
Q99742
Q9BY65
Q92617
Q9NQX4
Q14919
Q9HD67
Q5TAG4
O14524
P07196
Q9NX24
P28336
O60287
O95478
O75469
P10588
P43354
O00482
Q92979
O60936
Q9BVI4
Q16656
Q9UH64
Q3SX64
O15522
Q9Y5S8
Q15406
Q8NFH3
A3KFT3
Q8NGQ2
Q99650
Q56VL3
Q9UGF6
Q16625
O43929
Q96DC9
Q9BW27
Q9NPJ8
Q8WWZ8
Q8NGY3
Q7RTS5
Q96FW1
P19387
Q8TEB7
Q969Q0
Q9Y3U8
Q9UHA3
Q96E39
Q9P0P0
P52434
Q9H1A7
Q9BUI4
P61254
Q9HD33
P34096
Q9Y2S0
O15514
Q8NHW5
Q9NV58
Q5T0D9
Q9UI30
Q07283
Q96DX7
Q8N511
C9JI98
Q8NBN3
O94900
Q96Q11
Q86SZ2
Q9NQA5
Q01085
P57727
P25942
P42765
Q04725
Q9H0R3
Q96B21
Q96AN5
Q9BSA9
Q6ZVM7
Q96HH6
Q9C0B7
Q9H1E5
Q13472
O94811
O14836
Q9BVV7
Q9NVV0
Q6ZXV5
Q8WVP5
Q96RV3
Q9BRX2
Q9UPV7
P26367
Q08174
P35227
Q8N414
Q96JS3
Q14442
Q9NVV4
P29122
Q9Y233
P16284
Q9NZ20
Q9NP74
P40424
Q9NZQ7
Q9NRA1
P78356
Q8TBX8
P78337
Q92882
Q9Y5P8
O76074
P07237
O00750
P51160
Q9BSM1
Q6P1K2
Q96PV4
Q9UKF7
Q8TC44
Q9NQP4
Q9H5I5
Q6XQN6
P55058
Q8N490
Q15166
Q9ULL1
Q9H875
P14923
Q15147
Q9UBT6
P09923
P01833
O00625
Q7Z736
O14495
Q16378
P05187
Q9NV39
Q969H6
P05186
Q5R3F8
P32119
Q99633
P49720
P11908
P43686
Q9NQV5
Q9UMS4
Q8WU10
Q9UL25
Q9NYI0
Q15269
A4D1S5
P62491
Q15262
P28827
Q9NX57
P25105
Q06203
Q8TE99
Q2TAL8
Q86YS6
P78406
Q9BTD8
P20339
Q9HCJ3
Q9Y4C8
Q99969
Q96IZ5
P51153
Q15771
P29762
P29373
Q93062
Q9H1J1
P29558
Q92600
Q9HBH5
O14966
Q9UL26
Q9H2T7
Q8TAI7
O75787
P13489
Q9NX52
O00212
Q8NHV9
P15927
Q6NUM9
Q8NHY2
Q17R89
Q15291
A6NI28
Q9BQ04
Q8IUW5
P46779
P49207
P18621
Q6P5R6
Q86UR5
P40429
P61927
Q8TDU9
Q5VTB9
P78317
Q9BUL9
Q9H9Y2
Q9H7B2
Q684P5
P25398
P62269
P62081
P62249
Q9GZM3
P14678
Q13950
Q9Y2D2
Q5VWQ0
Q16799
Q8WXA3
P51398
O75298
P28702
Q9HCY8
Q2Y0W8
Q15413
Q8WUG5
Q9Y666
P62847
Q9Y6R1
Q9GZN6
Q9UJQ4
P21673
P67812
Q15436
Q2MKA7
P62306
Q6NW29
P50443
Q9Y3A5
Q8WU76
Q68CR1
Q9Y3D3
Q96K37
Q969I6
Q92504
Q9UGP8
Q8TEJ3
Q8WTS6
Q9P2F8
P28370
P57768
P35716
P55809
Q11206
Q9H446
Q96FQ6
Q6Q0C1
P78383
Q9Y5Y9
Q96I15
Q9UN30
Q8IWY4
Q9NR45
Q9NYZ4
O75182
Q5TFQ8
Q9BRT9
Q96HU1
Q9UPX8
Q9Y448
Q9H6Q3
Q8IYB5
Q9BQ49
Q6STE5
Q16533
Q9BXS9
Q96F10
Q96IW7
Q562F6
Q5HYK7
Q8NBJ9
B2RUZ4
Q15797
Q8NHU3
P00441
Q8IYR2
Q13884
Q9NZD8
Q8TCT8
O43541
Q99835
Q2TAY7
Q15005
O43278
B3KS81
Q9NQ55
Q9HBX3
Q9H3E2
P49903
Q9Y2K9
Q5VWJ9
A1X283
Q9BUD6
Q8TCT6
P0DJJ0
P49458
O75635
Q9NYA1
Q96JI7
Q9NQZ5
O75486
Q9Y2E8
O75971
Q99865
P09486
Q8WTU2
P37108
P43308
O95210
O76061
O75157
Q13395
Q9H6P5
P13984
Q9BQE3
Q9HA65
Q9Y519
O75528
Q15046
Q96HP8
Q9H7F4
Q8N205
P52823
Q15544
Q6NXT6
O15040
Q8WUH2
Q86YJ6
Q8N3R3
P24752
Q96MW7
Q99832
P21731
Q6ZMZ3
A2VDJ0
Q0IIM8
Q15542
Q15560
Q969E4
Q10587
Q03403
Q9P2C4
Q6UWW9
Q9UHN6
P25325
Q8NE00
Q86T03
Q9UM00
P36941
P25445
O60701
O00526
Q969T4
P61081
Q9BZX2
Q13107
O00124
P51965
Q8WVN8
Q9H0E7
Q8TAA9
Q2NL82
Q9UJK0
Q6PGP7
Q9NX01
A1L167
Q15819
Q9Y5Z9
Q86VQ6
P19075
Q9H0U9
Q8WU68
P61077
Q7Z6J8
Q8IX04
Q6PHR2
P14373
Q9NNW7
Q86VY4
Q5SRH9
Q9BSA4
Q9C0H2
Q9NNX1
Q8TAM2
Q7Z3V4
Q92995
Q8TEY7
Q8TF42
Q9BZW7
Q5R3I4
Q969X6
Q8TED0
Q9NYH9
Q9UI12
Q9BZV1
P47985
Q96HZ7
Q68DE3
O75445
Q96DN2
O15195
Q9NP79
Q9HAD4
Q6UXN9
Q9BRU9
Q6EMK4
Q3ZAQ7
Q9HBG4
Q5TIE3
Q9ULE0
P01282
O75436
Q9NQH7
P41221
Q9HAV4
Q8TF30
O43592
Q8N9V3
O00401
Q8IWB7
Q9BWQ6
Q92536
Q96KM6
Q8NAP3
Q13398
Q8N8H1
Q96N95
Q8WTR7
O95625
Q9NQZ6
Q8N2G6
Q9HCK1
O60844
Q8IW36
Q6ZNC4
Q8TAD4
Q6ZVU0
Q96DT7
O15156
Q9P2F9
Q14592
Q96IT1
Q6ZMY9
Q5T7W0
Q8TBF4
Q6FIF0
Q96T25
Q63HK3
Q5VIY5
Q969S3
Q8N720
Q5HY98
A8K0R7
Q147U1
Q8TF68
Q6ZSS3
Q96IU2
Q96BR9
O43829
Q5SVQ8
Q96C00
Q9C0D7
Q9NS37
Q96CX3
Q9HC78
Q86UP3
Q96DA0
P17097
Q12946
Q9NQX7
O75829
P48745
Q6KCM7
Q9H1B5
O60909
Q5T442
Q5FYB0
Q12950
Q8N428
Q502X0
Q15818
Q9H7Z3
Q4V9L6
Q5EBL8
Q4VX76
Q5PR19
Q96PB7
P10645
P24821
O95970
P13500
Q9H4G4
O75325
P17302
Q96BI3
Q9BSF8
P55286
Q96NU0
P29279
P13611
Q6ZTU2
O15540
Q6P587
Q12841
Q8NBF1
Q8N145
Q9UPP2
Q12791
Q8N0V4
Q8N135
P59045
Q969Y0
Q9P0U1
Q9NS68
Q96GW7
P53041
Q9ULL4
A6NK89
Q13278
Q2I0M5
Q13591
Q9UF72
Q8IZJ6
Q969M7
P49767
P08473
P01889
P04222
P31937
P30504
P31941
Q04826
Q9NPJ3
Q8IUX4
Q6NTF7
Q9UH17
P30493
Q9HC16
Q9NSE7
Q86SQ6
P13928
Q96Q27
Q6HA08
Q13794
Q96B67
Q8WXX7
P51572
A4D250
Q8WV28
Q9HBH7
Q14201
Q96LC9
Q15834
Q8NHQ1
P56202
Q9H9S4
P08571
Q96EU7
Q9ULY5
P20138
P28906
P09564
P48509
Q9UKJ5
Q9NPF2
Q9NSP4
Q9H3H3
P61024
Q8TCT0
Q9BXV9
P51797
Q5K130
Q9BV87
Q5K131
P56277
Q5EBM0
Q9BUV8
Q16619
P30825
Q99062
P04141
O95786
P59666
Q9BSY9
Q92988
P49917
Q9C005
Q9UJU5
P14324
Q9UPI3
Q96LA5
P19235
O60667
Q96LA6
P32314
O60861
O95633
Q9BZD3
Q8WXT5
O95866
P20718
Q7LDG7
O75223
Q92990
Q9BZE0
P32249
Q99684
Q9NQS5
Q9Y5Z7
P02790
Q16553
Q9BXT6
Q71SY5
Q8TAF5
Q05BQ5
Q9HBG7
Q13465
A1A4G5
P61626
P00739
P01857
P17509
O97980
P22830
Q9BY41
P0C7T4
Q3SXM5
Q8NI17
P24394
P15248
P14784
P31785
P35453
Q15306
Q9UHH9
Q06136
P43405
P26010
P38570
Q86YT9
O94819
P18135
P18136
O43561
Q969G2
P06858
Q16873
Q6GTX8
Q6UYE1
P48742
P41218
P26572
P56278
A7E2Y1
P59046
Q9Y5U8
Q9Y3D2
P35749
Q9UMS0
Q86XR2
Q07444
P26715
Q9Y466
P26718
Q8N729
Q16633
Q96P20
Q13516
Q13438
P13725
O14832
Q9NX20
Q9BYD3
P40225
O43617
Q15628
O94759
Q02223
O43763
P23510
Q96F44
O43711
Q99697
P16885
P22061
O15031
Q9Y244
P13686
Q96KR7
O15162
P24158
P29074
Q96QH2
Q15238
Q8WUK0
Q08257
Q9H0Z9
P25791
Q69383
Q8NG50
Q96AH8
P25800
Q08116
P41220
Q92963
O75783
Q9UNA1
P04843
Q9Y2G9
Q9H228
Q9UQD0
Q01826
O14492
Q07890
Q96AH0
O15524
P17947
Q9H254
P10124
Q13342
Q9BXW3
Q9BPZ2
Q9NP77
Q9NSD9
Q15532
Q8WWQ8
Q16559
Q9Y5Q8
O43151
P31314
O95932
H3BV60
P57075
P68036
P61088
Q5T2D2
Q969D9
O14933
P04435
P21283
Q9H6D3
P61964
Q9BZS9
Q9Y5V0
P17020
O75762
Q8N6F7
P33121
P12235
P05141
P00813
Q9BYF1
Q9H6U8
P15121
Q8N143
P0C6P0
P54687
P60033
Q99467
Q8IX05
Q8N5K1
P11836
Q6UVW9
Q9Y2R0
P19875
O43927
Q8IX95
Q6XXX2
P19876
Q8IX94
Q53GQ0
Q8NBQ5
P61803
Q14129
P12724
Q9Y3D6
Q6UXT8
Q9BRX8
Q8NFU4
Q6UX46
Q9UK96
Q96PP8
Q8N292
Q9NUV9
Q96F15
P78417
O95777
P06319
P01584
Q13651
P25963
Q9HBE5
Q86SU0
Q8TEX9
Q9H496
Q14165
Q9UKX2
Q9Y6C9
P19878
Q9BV86
P54368
A6NIE6
Q13077
P32971
Q9H497
Q96RJ3
Q8IXQ6
Q13093
Q460N3
Q96RI0
P05120
P09086
Q9H0U4
Q15907
Q15669
Q9H9B4
O60880
O14543
Q9Y3P8
Q13239
Q6PIF2
Q9BVK6
Q8IVF5
Q9Y4K3
P30536
Q9Y2C2
A8MZ25
Q9NV72
P02708
Q9UNE2
Q8N9L1
P40967
Q12879
Q9Y3Q7
Q9H2U9
P10321
Q9BZ11
Q8N1P7
Q9NPC4
Q9NUJ1
A6QL64
P08133
Q9Y6U3
Q9UKQ2
P50995
P40617
Q9UBV7
P54709
Q8N3I7
Q1RMZ1
Q8N4T8
A1A4F0
Q13740
Q69YN2
Q9NQ89
Q16739
Q8TDX6
Q7LBR1
B1AMM8
O96005
Q9H0B8
Q9H336
P25024
P25025
Q9NSK7
P81605
Q96HY7
Q9H329
Q86XF0
P52803
Q96EB1
Q7RTS9
Q86YH6
Q0PNE2
Q9H6L5
Q9NTX5
Q9NVH0
Q4ZHG4
Q2V2M9
O60427
O95967
Q9UBX5
Q9BTA0
Q9BSK4
P47211
Q9HAV0
Q8N3F9
Q3B7J2
Q92820
P62879
Q9HCG7
P51810
P50148
Q6NV75
Q14344
Q8TB36
P09341
Q9UBK5
P49773
P33032
O43504
P49641
A8MXT2
Q16655
Q86WA8
Q96RW7
Q01113
Q13418
Q9UHD0
P13612
Q13683
Q96CT2
O75112
Q8IVB5
Q8NI22
Q9H000
Q9UL63
P51512
Q969V5
Q92542
Q69YI7
Q69YL0
Q5H9M0
Q71RS6
Q86X67
Q99748
Q8TAT6
Q15155
Q9NRC9
Q53H96
Q8N628
Q9Y3B7
Q7Z2W9
P61587
Q13084
P49755
O14773
P08582
Q8N6I4
O15321
O15533
Q9C037
Q8N394
P00750
P13667
Q9NRZ7
Q9BRB3
Q32NB8
Q53H76
Q9UQG0
Q14691
P23284
Q8N945
Q92928
P61020
Q92930
P61019
Q9NRW1
O15539
P04271
P82673
Q9UHJ6
Q92185
P0C7P3
O43759
Q14159
Q96BD6
Q16563
Q9P2F5
Q7Z6K1
Q86WV5
Q9BSH4
Q6YI46
O75348
Q3KQV9
F5GYI3
P17643
P40126
O95670
Q562E7
P21281
Q8TAF3
Q8N0U8
Q8TF50
Q96MX3
Q8N680
P59817
Q8N393
Q9UGI0
Q8IZM8
Q8TF47
Q96CS4
Q86XP0
Q9BYD5
Q8NBL1
Q9NP73
Q8N4T0
Q9NZ42
Q9NRW3
Q96CD2
Q9NZ45
Q9NX08
P62310
Q9P016
Q9HBL7
P82921
Q9NZ43
Q7Z4G4
Q9UBQ0
Q9NNZ3
Q86UK0
P80075
Q9H0U3
Q9UJQ1
P13535
O95159
Q14524
Q99453
O43526
O95319
Q709F0
P17787
Q8N9L9
P56378
P43681
Q05901
Q6UW56
Q9C0F0
P07306
Q13825
P54289
Q99440
Q5T292
Q86UT8
Q8N111
Q8NAV2
O94983
Q86TY3
Q7Z3D6
P78357
Q99418
Q5TA50
Q7L5Y6
O76075
Q9BPW9
P56179
Q9BUY7
O77932
Q8IXB1
Q96AQ9
Q9Y324
Q7Z5A7
Q9NWN3
Q96GL9
Q96DP5
Q6PIV2
Q9UBC7
Q9UGJ1
Q02577
P61296
Q8IYU2
Q02575
Q8N6Y2
A6NNE9
P13378
A6NGN9
Q99538
Q8TAP4
Q99735
Q3V5L5
P04198
Q86XG9
Q5VWK0
Q3BBV2
Q6P3W6
A0A087
Q8N9F0
Q5TI25
Q86UT6
Q13562
Q8N660
B4DH59
P40205
Q3BBV0
Q96M43
P0C2Y1
Q3BBW0
Q86T75
Q3BBV1
P54845
P29475
Q8TB37
Q99784
Q86UT5
O95156
Q8N4S7
Q9BYG4
Q6PF06
Q16822
Q9UG56
Q15256
O75915
P04156
O43490
Q6GMV3
Q86UN3
Q96DA2
O60894
O60895
Q96K30
Q6NUQ1
Q96CM3
Q9Y2W3
Q96IW2
Q9UI33
Q96NB2
Q7M4L6
Q1XH10
Q96DR4
Q9BZL3
Q93045
Q96EK4
P09936
Q6UXZ4
Q86TZ1
Q9P2J2
P0C7P4
Q64LD2
P63027
Q8IVP9
Q9BV97
Q6P1L6
Q96AP4
Q53EL9
Q04864
P01100
Q68CK6
P37023
P04217
Q8NC06
Q8IWK6
Q8WTP8
O75689
Q9HCK5
Q9UL18
Q8NHP1
O95154
Q9HD36
P19022
Q8TAB7
P35226
Q8WVQ1
P24863
Q16589
Q4KMG0
Q9ULV8
Q9NY47
P13688
Q99829
Q96S65
Q7L5N1
O00622
Q8TCD1
Q9H816
O75618
Q96PD7
Q9UI36
Q7Z5P4
Q9P2X0
O75461
Q008S8
P52797
Q06889
O00716
P52798
Q9Y6W6
Q15768
P24390
Q9NVF9
P50549
Q9Y603
Q9UKB1
Q99581
Q9Y421
P31994
Q8N693
P22794
Q9UK73
P49771
P52306
B7ZAQ6
Q9NVN8
Q13588
O95267
P04201
O15068
Q8IV03
P10911
Q9UK45
P28300
Q9Y561
Q9ULX9
Q02535
Q01628
Q9NRM6
P32927
P41134
Q0D2I5
Q96N76
Q96NU7
O60662
Q92831
Q7Z429
O14910
Q96S06
P50458
Q9H204
P08493
Q8NFP4
Q8TD08
Q13368
P12525
P0DI83
Q15843
Q9NV92
Q96BF6
Q99466
P01138
Q32P28
P62424
O00463
Q96IK0
O95150
Q96CG3
Q8IYM9
Q96KP6
Q7Z7H5
Q96QU1
Q9NUG6
A6NKB5
Q7Z2X4
Q96PD5
O94827
Q9HB75
Q9P212
P23469
Q16827
P51817
Q3SYG4
P10114
Q86WH2
Q9ULW5
Q7Z419
Q6ZTQ3
O14807
Q13972
Q9UBF6
Q8IZJ4
P61225
P62861
P98077
Q92529
P62308
P31431
Q9Y6P5
Q63ZE4
Q8N114
Q05066
Q14714
O00506
O14796
Q15475
Q68CJ6
Q9UGK3
Q86XR7
Q86TJ2
P10828
P01135
Q8IYR6
Q9NVV9
Q9UGI8
O95379
Q9UKW4
P35544
O60294
P49427
Q12999
P62837
O43657
Q13564
P56703
P04628
Q96G27
Q8IUH4
Q8N5A5
A2RRD8
Q70YC5
O95229
Q99757
P55055
P24593
P80098
P61163
P41238
Q5T6V5
O95741
P80162
O14653
P24592
P09067
Q8N4N8
Q9Y5X9
Q9NUP9
P78367
Q14995
Q03431
Q8TDD2
Q08188
Q6EMB2
P30793
P35318
P20711
Q9UIJ7
Q9GZN1
Q99643
P10092
Q9H2I8
Q6UW02
Q9H2W1
Q8TB96
Q4U2R6
P05060
Q9NX18
Q6X4U4
Q6P1N9
Q9Y5J6
Q969F1
P54219
O75884
Q86V21
O43827
Q9NQ90
Q9NZN9
P46597
Q96G97
Q96JP9
Q5SZQ8
Q8NBR9
Q96SZ6
Q9UBS4
P43005
P10768
A6NFH5
Q2KHT4
Q8WV93
P43657
Q96BY2
Q9Y605
Q5T089
Q99608
Q9H857
Q9Y5X4
Q8IY49
P32243
Q8NBT3
A0A0B4
Q8NBT0
O14829
Q86XI6
P10586
Q9NR77
Q9NYW8
Q8NBS3
Q9BSG5
Q9Y2V3
Q8WXD2
Q13432
Q9H832
A2RUC4
O15537
O14628
Q16587
Q15973
A8MT66
P05231
Q9H9F9
P05106
O00590
Q13686
Q9NR22
P13501
Q6ZRK6
Q9UHP7
Q9NQ35
P43489
Q9H1Q7
Q9NQM4
A6NJ88
Q9BRG1
P19438
P48023
Q5JR59
P01023
P22303
Q9H7C9
P02763
Q8N961
Q75V66
Q8N2N9
A5PLL1
Q9NVV5
Q5T7M4
Q15848
A9YTQ3
P30533
P03950
A1A5B4
P19961
Q9HBK9
P32121
Q9NR71
Q9Y575
P54707
O95236
Q9Y284
P19801
P02647
P15514
Q92481
P56559
P49703
Q76LX8
O43505
Q9UKP4
Q7L3V2
Q9BXJ0
O43286
P60827
P0C862
P02745
P02747
Q5VWW1
Q9BXI9
B2RNN3
P43235
Q9UBR2
Q8IUK8
Q6UW01
P16671
Q8N1D0
Q9NTU7
O95931
Q9BXJ2
Q9P296
P27482
P20160
Q7Z5L3
Q9BXJ5
P78543
Q9UBX1
Q8NHW4
Q9GZT6
Q16627
Q92583
O00585
P51671
Q16663
Q99731
O15444
P10147
O60729
P55773
P32970
O15467
P22362
Q15762
P17213
Q86Z23
O75973
Q9BXJ1
Q9BXJ4
P21926
Q9BWS9
O75390
O00175
P34810
P23435
Q99616
Q9Y258
Q9Y4C5
Q7Z7J9
P16619
Q6UXN8
Q8NCR9
Q03692
O75596
O00626
P13236
P41597
P29965
Q9H305
P36222
Q8NCG5
O76071
P25067
Q7KZN9
P01189
P34972
E5RJ46
Q96DZ5
Q86Y22
O95727
P27658
Q86VX2
Q6WN34
O60543
P51790
P21554
Q9HC73
Q9P0S2
P08684
P42830
P02778
Q9UHG0
P24387
P29033
Q9H2A7
Q9H295
O95057
Q9NR61
Q8N682
Q96D03
O95661
P78352
P56178
Q6UX65
Q9UHF1
P17813
Q15370
Q8NEJ0
Q8WWZ3
Q9UNE0
Q99944
Q9Y6C2
Q6XUX3
P21128
Q9NZ08
Q4G0M1
Q9BQ89
P54852
P05305
Q9BXX0
Q9Y5L3
Q8WVX9
Q8TDW7
Q9UGM5
P25090
P23945
Q96AY3
Q9Y680
P55899
A1XBS5
O00321
Q9UBQ6
Q9NQ30
P30273
Q16676
Q9BZS1
P01350
P87889
O95166
Q02742
Q8NEE6
P60520
Q92847
Q9UK05
Q9UBU3
P51124
P47871
P60983
P12544
O00270
P51654
P38405
P81172
P21695
Q6MZN7
Q86UL8
P23368
P16581
O15296
Q9Y6Y9
Q8NA19
O00453
Q8N2G4
O60299
Q9H8J5
Q9NQ76
Q96LR2
Q9UHZ2
Q9HDD0
Q2TB90
P18065
Q9UII4
P13747
P50135
Q9Y5R4
A6NK06
P61371
Q5VWK5
P08476
Q9UQF2
P29459
Q93033
P22301
Q8NFR9
Q5VVH5
Q9NZH7
Q96PQ5
O95998
Q8WX77
P01880
Q9C086
P29460
P01579
Q9UHF5
Q9HBE4
Q9NPF7
Q9Y5W3
Q96E93
Q9Y691
Q9UBP8
Q9H478
Q96MP8
Q13387
Q9P272
Q14654
P48051
P11279
P13473
O95461
Q6TFL4
Q9UNZ5
P61968
Q8NHL6
Q14657
P18428
Q04760
Q9H492
Q86YT6
Q14168
Q13201
Q9BYG7
P35548
Q9UHF3
P29120
O95944
O14931
Q68D85
O14786
Q12980
Q9Y239
P51513
Q96RI1
Q13224
Q7RTR2
Q9HC29
O60462
Q6UXI9
Q9BR26
A6NHN0
Q8TE49
Q96BN8
Q14249
Q7Z3B4
Q9Y6G3
Q5M7Z0
Q9Y508
Q15661
Q06643
P41273
Q6P589
Q56UQ5
Q8IWR1
Q63HK5
Q8WZ71
P01374
O75509
Q93038
O43508
Q9HAV5
O95411
O15455
O00206
Q6UXY8
Q7Z410
P08138
Q6ZUI0
O14798
Q9BWF2
Q9Y275
Q9NP84
Q92956
Q96J77
Q9Y296
Q9Y3C4
Q9NQ86
P35408
P78364
Q02962
Q96S96
Q96FA3
P14222
Q9BY49
Q5VVQ6
P01298
Q7Z3E1
O43316
Q8NBR0
P55085
P02776
Q5K4E3
O43688
P10266
O14494
Q9BX97
Q496M5
Q9NQV8
P57071
P60510
Q9HAB8
Q9H4Q4
Q9UKN5
Q9UQ74
P53801
Q8TAA3
O00232
Q96BW5
P51665
P41222
Q2L4Q9
Q9H4Q3
Q9UBK2
Q00889
A5LHX3
Q9UNM6
O00233
Q56P42
Q06323
P26022
Q7Z444
Q16849
P0DMW2
Q8WXC3
O95755
P00797
Q9H0T7
Q15109
O95072
O15492
Q96D21
Q6H3X3
P62906
Q8WZ75
Q9UHP6
Q6T310
Q9H1N7
Q9BXY4
Q8IZD6
Q6UXX9
P21453
Q8IVJ1
O75995
P01286
O94933
Q9H5Y7
Q6IEE8
Q9P0V9
Q13530
Q9Y6B6
P78330
Q96SA4
Q9H156
Q96HF1
Q7Z2H8
Q9NPC8
Q9Y6J3
P48595
Q6FHJ7
O75324
P42226
P55854
Q96PX8
O94991
P55000
P31391
Q8TDW4
Q9BT88
Q6IEE7
Q9BXJ8
O60603
Q9HAU6
P30408
Q15562
Q15561
Q13888
P58753
Q15399
Q9Y6G1
P20366
Q03169
P50591
O43557
Q9UNG2
Q9Y5U5
O00322
Q8WVY7
Q8WUN7
Q15672
P62253
B1AH88
Q9UBN6
P07996
Q53HC9
P98066
Q9BRA2
Q13454
P61421
Q9UBK9
P19320
Q9P2L0
Q06250
A6NIX2
C4AMC7
Q13488
Q96JC1
Q9Y334
Q9UBD3
P10265
A8K0Z3
Q6VEQ5
P47992
P78423
Q6UY13
Q9H171
P17035
Q9ULT6
P52741
P52742
Q15928
Q13106
Q7Z398
Q68DY9
P52744
P52743
Q6WRX3
P52740
P52736
P52738
Q8TD23
Q9NQZ8
