# Supplementary material for: Intrinsically disordered proteins and structured proteins with intrinsically disordered regions have different functional roles in the cell
Source: PLoS One. 2019 Aug 19;14(8):e0217889. doi: 10.1371/journal.pone.0217889 (PMC6699704; doi:10.1371/journal.pone.0217889)
Supplement: S3 Text — Lists of the cardiovascular-related proteins found in Cheng et al. [50] and considered in this work. (TXT) [file pone.0217889.s017.txt]

P35555
P84022
P36897
P61812
P02545
P02461
P98161
P37173
Q15746
P62736
P17813
P35749
Q13976
P12755
Q03167
P54886
O95967
Q9UBX5
P15502
P02792
Q13361
Q9UIH9
P05155
P00748
P46531
O43541
Q9BWX5
Q9NYJ8
Q14524
Q12809
Q8WZ42
P49768
Q13936
Q92736
P12883
Q01484
P04049
P62158
P11532
Q13557
P19429
P35609
Q14896
P41227
P43694
P09493
P18206
Q9Y3Q4
P17661
P02511
P49810
P13533
P26678
P68032
O60706
P01160
Q5I7T1
O95817
P36382
P50461
Q14126
P42658
O95677
Q969P5
O75072
Q8WUU5
P46976
O95069
Q9Y6J6
Q16363
P42166
O75112
Q86TC9
Q0ZGT2
P63316
P45379
Q13061
Q9HBU9
Q8NE79
Q9HAZ2
Q5T481
Q92629
P31040
Q99593
Q16635
P14923
Q99959
P15924
P10600
Q02487
Q9UI47
Q9BTV4
O14958
O95319
O95477
P02649
P01130
P04114
P37231
P02647
Q5VWQ8
Q8NBP7
P06858
P13500
P17861
Q9Y5C1
P04180
Q14191
O00206
Q8WXG1
P11597
P07333
P55017
P16581
O15296
P05362
Q15109
P48745
Q9H222
Q13685
Q9H221
P08519
P02655
Q0VD83
P55056
Q5SW96
Q14865
O75531
Q93088
Q86VB7
P08571
Q99616
O43866
P27658
P09603
P35212
Q02318
P16050
P08254
Q6PIU2
P35580
Q92570
P78380
Q8WV24
P16284
Q6SPF0
Q9NZC9
Q15772
P61086
P37023
P20936
Q9UK05
P29460
Q9Y2R2
P06702
P05109
P30464
Q9UH92
Q7KZF4
P51787
P22460
P52952
P63252
Q9NY72
Q07699
Q15911
Q8IWT1
Q92908
O75694
Q99697
Q9UJ90
O60939
P78329
P15382
A6NCS4
Q9BQB6
P51811
Q01668
Q9Y234
Q9H0U9
P56539
Q8N335
Q15842
Q99581
O15247
P23786
Q5VU43
P02766
Q8N3K9
A4UGR9
P15056
Q702N8
P28330
P12235
P49748
Q8TCU4
P68133
Q9H845
Q9UKU7
Q9UGJ0
Q53H12
Q9BV10
Q8N5M1
Q68DC2
P56381
P03928
P25705
P00846
P16278
Q96L12
Q7KZN9
O75208
Q96H96
Q9Y375
Q5JTJ3
Q86WW8
Q96I36
P00395
P00414
Q12887
P00403
Q8N465
P00156
P14854
P78310
Q5TAQ9
O14521
Q9UPQ8
P40939
P43897
Q86YH6
P55084
P50402
Q9HCE0
Q9H9S5
Q16595
Q14192
Q13642
Q8WW38
Q96CU9
P02794
Q969Y2
P06396
P81172
Q30201
Q16836
P13807
Q8N653
P10253
O43772
P48735
Q9BYM8
Q13418
Q8IVG9
Q9BR39
Q02156
P13473
Q7Z4I7
P51812
Q8N183
P10916
Q00325
Q86YT6
P08590
P36507
Q8IZQ8
Q9NPC6
O60237
Q9Y2Z2
P58546
Q9UM54
Q02750
Q13496
Q9P032
P28331
O75306
Q86Y39
Q9NX14
Q9BU61
P49821
Q5TEU4
Q9H1R3
O75251
Q330K2
Q9UBF9
O76041
O15239
O43181
P03897
P03923
Q8TB37
P03886
P08559
O60313
Q5VST9
P03915
P09001
Q9H9J2
Q9BQ52
P60174
Q59H18
O94972
Q32P41
Q96Q11
Q96DA6
Q9BUB7
Q969Q1
Q9BYV6
Q06124
P01116
P01111
P01112
Q6ZVN8
Q92963
Q9HB90
O76082
Q9NP59
P82650
O75880
Q07890
A6NFY7
O43819
Q14683
Q07889
Q15526
Q8WXH0
Q8NF91
Q5JTZ9
Q9UP52
Q9UMR3
Q9BSH4
O15273
Q5ST30
O14907
Q9NNW7
Q9NQH7
P04062
P68871
P09619
Q05397
P69905
Q15303
P16615
P12821
Q9UM47
P16671
P05305
P35568
P35916
O95255
P02656
O43572
O94766
Q9UIG0
Q9BQE9
O75052
Q9NZK5
Q99967
Q9UDT6
Q5IJ48
Q9NR61
P09172
Q03001
Q9GZT9
Q96HP0
Q5NDL2
P09104
Q9NZJ5
Q04609
Q13158
O75344
Q12946
O95876
O15409
Q10981
Q12948
P27539
Q9UHL9
P78347
P11150
Q8N2S1
P49639
P04035
P78504
Q15056
P16389
Q14721
Q15139
Q9UEF7
Q9Y5X9
Q9NP71
P45452
Q96E22
P20393
Q9GZY6
Q96S42
Q5VYX0
O15534
O60683
P50542
Q9BUL8
O00623
P40855
O43933
Q13608
Q8NBL1
O15055
Q13258
O75381
Q7Z412
P56645
O76074
Q92968
Q9Y5Y5
P28328
P55058
P56589
P54821
P28062
Q92626
Q99969
P00797
Q2M1Z3
Q8WTV0
P04179
Q06330
Q9Y4P3
Q9H4B7
P22309
Q9Y5Z9
Q8N6F8
O43709
Q9H1B5
Q96I51
O43895
Q86Y38
Q63HN8
Q14520
Q02108
P05067
P00451
P02462
P01034
P50570
P01008
P02675
P35637
P08572
Q9P2K8
O95760
Q9BX67
Q13093
P40337
P00734
Q92743
P37088
P12259
P42898
P01011
P16109
P05112
P24723
Q08357
P20292
O95405
O15118
P35610
P08684
P11712
P05177
P05108
P10635
P19835
O75908
P22680
P23141
Q15465
Q96EB6
Q9Y6A2
P21439
Q03135
P02652
Q13131
Q15067
Q86V21
Q86UQ4
Q08AH1
Q53FZ2
Q9H172
O00767
P30556
P53396
P22570
P51857
Q9BZC7
Q99758
Q8WWZ7
Q8IUA7
P45844
P54646
Q8N139
Q86UK0
Q8IZY2
Q8WWZ4
P31751
Q9BY76
P15144
P02654
Q9BPW4
P08133
P06727
O14791
P01019
Q13790
Q9BQE5
Q15848
P10109
Q04828
Q6UXH0
P02768
P07550
Q92484
P17405
P05090
Q6Q788
O95445
P56559
Q9H2C2
Q9NVI7
Q14032
P15538
Q9NNX6
P19099
Q9P296
P10147
P13501
P51681
P09093
P25063
O95992
P04040
P10909
P49715
P13569
P08861
Q9UBY8
Q9NWW5
P62633
Q9NYL5
P10645
O75881
Q16850
O60494
Q9UBM7
P56937
O43323
Q96F81
O75907
Q96PD7
Q9P2K9
Q15392
Q86SQ9
P27487
Q9Y463
Q15125
P01133
O75477
Q9H4M9
P48449
O94905
P05413
Q14534
P05230
P35575
P14324
O95750
P22455
P37268
O76062
P07148
P15090
P11413
P10912
O95749
P04150
Q3T906
P51674
Q9NZI5
Q9UBP9
Q8IV16
Q13021
Q5VYJ5
Q14703
Q9UHV7
P54315
Q05469
O75197
Q14114
Q6IAA8
O43462
Q07954
O75581
Q01628
P54868
P41235
Q01581
Q92619
Q13907
P08476
Q9Y5U4
P34913
Q9BXS1
Q14623
Q14974
O15503
P25963
Q86Z14
Q03426
P38571
Q14739
Q9H6V9
P48357
P41159
P16233
Q96S06
Q9NS86
Q96RN5
O95772
Q96PC5
Q8NCK7
Q9BUR5
Q15049
Q15800
P25713
Q8WY64
P21757
P55157
P16435
Q9ULV0
P02689
Q9UHQ9
Q6IPT4
P19838
P00387
P22033
P53602
Q6BCY4
Q9UHC9
Q15466
O75469
O00482
Q5T2W1
P55055
Q96RI1
P22307
Q15738
Q12908
Q96P20
Q13133
P61916
Q9BXB5
Q9BZF1
Q9BTU6
O15496
Q8NCC3
Q9BXW6
Q9H4L5
P22059
Q9H0X9
Q9BZF2
Q969R2
Q8N511
Q9BWD1
P42765
P23510
Q96PN7
Q9BZW4
Q5BJF2
Q9H1P3
Q96SU4
Q15126
P13686
P80108
Q9NRY6
P27169
Q8N271
Q03181
Q07869
O43490
Q13635
P62826
P62491
Q9UKM9
Q7L804
P35398
Q8IZC4
Q6PCB7
O94855
O75845
Q86YT5
O76054
Q15436
P53992
P19793
O15245
Q9Y2P5
O95486
O95487
Q9UJQ7
Q99720
Q99523
Q9Y6B6
Q12770
Q8WXD2
O14975
Q9NXL6
Q8NBJ9
Q15796
Q86VZ5
Q8NHU3
P00441
Q14162
Q8IW75
Q99835
Q15036
Q7Z699
Q14849
Q9NSY2
Q12772
P36956
Q96DR4
P59095
Q92673
Q86Y82
Q96JX3
O43581
P49675
Q0VAF6
P08247
O00204
Q9NZI6
P01137
Q9NZI7
P35443
Q7Z3V4
Q5TGU0
P30536
P22415
Q00341
O75351
Q9P0L0
Q9HCJ6
P98155
Q9UID3
Q9UN37
P17302
P21333
P21817
P60484
P12644
Q99972
P06213
P31327
Q9P2D1
P22607
P02708
Q9H2P0
Q07001
P12814
P00813
Q09428
O00400
O95394
Q15327
Q8NFD5
Q9H6U8
O43306
Q9H0F7
O14497
Q13705
O43505
P23560
Q8TAM1
Q8NFJ9
Q9BXC9
Q96RK4
A8MTZ0
Q8N3I7
Q8IWZ6
Q6W2J9
Q96L58
Q6ZW61
P11586
Q9P2K1
O15178
Q00975
Q9BUN5
P53701
P49918
Q96M91
O60826
P0CG37
Q7LGC8
Q9BSQ5
Q9H6B4
P02458
O15078
Q9Y6Y1
Q9Y281
Q96HD1
P24468
Q86X52
P78357
Q9Y2V0
Q69YQ0
P24311
Q09013
P49917
Q16828
Q92838
Q18PE1
O75923
Q9Y4J8
Q6XUX3
P14138
P21860
Q9H9B1
Q9GZR5
Q99814
P05160
P57679
P02771
P02671
Q86XX4
Q9BUM1
O43320
P55075
Q9BQL6
P19235
Q99502
O00358
Q6ZUT3
O75369
Q5SZK8
Q9NZU0
O60353
Q9BQS8
P15976
P10071
P50148
Q8NCW6
P10070
Q9Y3R0
O00165
B0YJ81
P56524
Q71F56
Q9NQ48
P42704
Q8IWT6
Q6DN12
Q14767
P54198
P04196
Q9ULV5
Q8NFM7
P26006
Q14678
Q9BW83
Q9NRR6
Q9BYI3
Q8N6C5
O14920
Q86SU0
P16144
O15550
P48544
Q13683
Q8WYB5
O00522
Q2M1P5
Q2TBA0
O95461
Q86UK5
Q8WVP7
Q0VAK6
P43657
Q7Z7M0
P35240
Q8TD10
Q9NPJ1
Q8N119
Q8TDR0
Q5HYA8
O75970
P28360
Q9NXB0
P34949
Q8NCE2
O60721
Q99519
Q8IUG5
P11055
O75161
Q16288
P29371
Q04721
O15259
Q6X4W1
Q5SRE5
Q9HAN9
Q3ZCN5
O43897
O00300
P02787
Q13049
O15344
Q96QU1
P15428
Q9Y2B2
Q9H3D4
Q15149
Q9Y6A1
O60331
Q8NAT1
Q9H237
Q92954
P78527
Q3SYG4
P27708
Q7Z5J4
Q92781
Q9ULC3
P98175
P02753
Q92834
P62847
O60779
Q9UJQ4
P13866
Q9C0K1
Q9ULL8
Q9H5K3
Q6P1M0
Q9Y5Y9
Q13485
Q9NZV5
Q86SQ7
O43623
Q96GP6
P48436
Q13425
Q92959
Q12768
Q9UBP0
Q9BX79
Q9H6I2
O95630
Q9UH99
Q8TCJ2
P10827
O43435
P37837
O95935
Q7Z4L5
Q8TAM2
Q8IWV7
O75445
Q9NRW7
Q9ULK5
Q9H4A3
Q8NEZ3
O76024
P19544
O00258
O60481
Q2M1K9
O14746
P15692
Q02078
P08709
P61073
P41743
P08670
P17301
P13010
Q9P266
O60229
Q96B36
Q9H7F0
Q9NPF0
Q96LK0
Q8WYA6
Q9H0L4
O60716
P49238
Q9Y6G9
Q86T24
Q6ZNB6
O14841
Q14671
O75787
P55854
Q53HI1
O95801
Q969M3
P00750
P00749
Q96JQ0
Q8IXJ6
Q8WVV9
P05556
Q8TD43
Q16539
O15350
P55211
Q96CV9
P50552
Q12794
Q9UK17
Q08289
Q09470
P11310
Q10589
Q9UIK4
O00548
Q16254
P98153
Q96RP8
O14649
Q9NPA1
Q86UE8
Q86V86
Q9NVU7
Q9HBL0
P04637
Q13315
P10275
O00429
O60260
O00203
Q9UPM8
Q9UHB7
Q12797
Q5T2S8
O43307
Q13535
P41180
Q8IW40
Q9UFE4
Q8IZL9
Q86V15
Q4G0X9
Q01955
O43602
Q16832
Q8NEP3
Q9Y6K1
Q7Z4W1
Q96DT5
P42892
Q96MC2
Q8TE73
Q8NCM8
O14641
Q09472
Q12929
Q96M96
P98174
Q9UKA2
Q8NFG4
Q9UM11
O95995
Q9HCG7
Q7LDG7
P78417
Q8IYU2
P34947
Q9Y250
Q7KZI7
Q9UBP5
Q96FT9
P38919
Q9UG01
P54819
Q8NEZ4
P30613
P08235
Q99707
P40692
Q9NYL2
P53778
P36021
P49959
Q8TAP9
P35548
P21359
Q9BZ95
Q15233
Q9UHF7
Q9H3S4
Q96NT5
O76083
P12004
Q9H4B4
P41247
Q96RR1
P50336
Q9P0L9
Q96T60
Q9UHX1
Q9UBK2
Q9UKL6
O43502
Q96QR8
P20340
O43182
Q68EM7
Q01196
Q9Y6R1
Q9Y467
Q9BZD2
P56693
Q9H3U7
Q15475
Q8N0X2
O15119
Q9NYU1
Q96T88
Q9NYU2
P07101
Q9Y5T5
Q9P2L0
P41221
Q8NI36
P46937
Q05516
P22760
P08588
P16860
P35414
Q13873
Q9Y6D5
O43683
P50750
P01024
P0C0L5
P0C0L4
Q9Y2Z9
O60931
Q9UBC3
P22413
P50440
P23771
Q9NRM0
P29376
Q66K74
Q8WWQ2
Q9HBG6
P08069
P17252
O15553
P39210
O75648
Q8N0W4
Q8N159
A2RRP1
Q9NX24
O60936
Q13423
Q7Z494
Q01968
P07204
Q9NSU2
Q9BSI4
O14788
P78562
O00628
P98160
Q9NP80
Q9Y4G2
Q9P212
Q8N3J5
Q4J6C6
O14949
P49756
O15357
O15266
Q14563
O15198
Q15797
Q15031
Q06413
P42345
Q00987
Q15672
P36894
Q04771
P25106
P20827
P11308
Q8IX07
O43570
P07949
P51168
P08F94
P80365
Q9GZQ3
Q13618
Q16678
Q08AH3
P35611
Q6NUN0
P06280
P84996
Q96C12
P23582
P20594
O00170
P20020
P61769
Q8IUK8
P08185
Q5T440
Q9HC96
Q53S33
Q5VV42
Q5TCH4
Q9Y5Q5
P05093
Q99807
P16410
Q2NKJ3
Q02928
P63172
P02751
P16520
O95467
O95249
Q5JWF2
P63092
P08397
Q86UP8
Q99527
Q6EKJ0
P14672
P32298
P61244
P61626
P35680
O60674
Q9UQF2
P05783
P07099
O60333
Q9UH77
P05787
P48048
P10644
Q16558
P17612
Q9NZU5
P29536
Q86YR7
Q7RTY0
Q5U5Q3
P35579
Q9UMS0
Q13562
Q9HCK4
Q9UHF0
P06753
Q9HCR9
O95263
P52945
Q02962
Q14432
O43316
Q9H5I5
Q16821
O60240
P41222
Q16647
A6NI28
P51170
Q8IY50
Q96N87
P21912
Q86UD5
Q13596
O00141
P57082
Q9NP81
Q6ZVD7
Q9NQB0
P22105
O60343
O75204
Q969X6
Q96J92
Q9BYP7
Q8IVI9
O95757
Q99828
P31749
Q12802
P05019
P49841
P28482
P19634
P35348
P41595
P58335
Q8N302
P55263
Q92667
P23634
O95393
P63098
P35523
O94983
P13498
Q16619
P56178
O60869
Q8N1B3
Q9UJM3
O76003
O14793
P61296
Q92769
P24593
Q9BPY8
O15379
P40189
O75164
O00214
Q9UNW1
P08253
Q5VWP3
P27361
P50281
Q14934
P09874
O75365
P67936
Q13009
Q96HC4
Q99571
P42336
Q9Y244
Q8N490
Q08209
P48736
P63244
O60896
P55042
P41220
Q9Y2H2
P35499
Q9H4I8
Q13424
Q9H5Q4
Q8WVM0
Q15561
Q00059
Q13507
P55085
P01042
O43918
Q9Y2I1
O60806
Q6KF10
P50221
Q9NR23
O43508
Q99996
P27824
Q9Y6H6
Q6PEW1
P08123
P16473
Q9NZJ4
P46736
Q96DU7
P48061
Q9BYF1
Q8WX93
P04271
Q15018
Q76B58
Q969H8
Q9NZ20
Q7Z6K1
Q0VAM2
Q5D1E8
Q9C000
Q08345
Q9Y3Z3
P01185
Q9Y5S8
Q5T2R2
P32297
P00740
P05154
Q01814
P03952
P03951
O14936
Q16720
P63010
Q14624
P00505
Q9BXP8
Q8WU39
Q96CW1
Q02094
Q96IY4
Q13219
O95782
O94973
P31947
P01892
Q09160
P01889
P30461
P30466
Q95365
P30475
P30484
P30486
P30495
P10319
P30499
P04222
Q9TNN7
P30505
Q07000
Q15172
P20039
P01911
P28335
P34969
P08697
P61221
P33121
Q9UKU0
O75078
P18825
Q99965
Q9H2U9
P78325
Q08462
O95622
P51828
Q9UEY8
Q8IZF4
O94910
P30447
P05534
P16188
P30453
P03989
P18463
P30480
P30483
P18464
P30491
Q29940
Q29718
P30501
P30504
Q29963
P30508
Q29865
P30153
Q95IE3
Q9GIY3
O95264
Q7Z5R6
Q2M3G0
P42684
Q8N0Z2
Q969K4
P07510
Q9UKV3
P60709
O14672
Q9NPF8
Q08828
P35612
P13945
Q04917
P30443
P30512
P16190
P30457
P01891
P30685
Q04826
P30481
P30488
P30492
Q29836
P30498
P10321
P30510
Q95604
P11171
P04217
Q5TYW2
P02750
P01023
Q15758
Q2M2I8
Q9UGI9
Q9BV23
Q12979
O95573
Q96HD9
Q9UKJ8
Q9UKF5
P08913
Q13443
P22303
P30532
P36544
P30926
P63261
P61163
Q8NER5
O60266
P35318
Q16186
P05141
O60241
Q9Y653
Q86Y34
Q02952
O96019
P20309
O43184
Q13444
P78536
Q8NFM4
Q96IZ2
Q5T601
Q96IF1
P43353
P30038
P30450
P10314
P30456
P10316
Q31612
Q29960
P13761
Q29974
P08908
P28223
P21589
P01009
P30542
P29274
P54619
Q8N2K0
P08910
Q8WTS1
P17787
Q04844
P01912
Q30167
Q5Y7A7
P46098
Q70Z44
Q9NPC4
Q9NS82
O94911
Q96J66
Q8IZP0
Q15822
Q15825
P11230
Q07912
Q9NPB9
P08173
P63104
P04439
P13746
P13760
P28221
P30939
Q13639
P47898
P50406
P02763
P29275
Q9UNQ0
Q8WU67
Q9GZZ6
P43681
Q9UGM1
Q05901
Q16570
O00590
P11229
P08172
P08912
P31946
Q30134
P28566
Q8WXA8
A5X5Y0
P19652
P0DMS8
Q9NP58
P28288
P62258
P61981
P27348
P18462
P16189
P30455
P30459
P30460
P30462
P30479
P30485
P30487
P30490
P30493
P18465
Q31610
P04229
Q9TQE0
P08195
P28222
Q9Y478
O43741
P78363
O95342
P00519
Q96PE1
Q8IWK6
O00468
P50052
Q8IVF2
Q09666
Q9UKB5
Q9UM73
Q5JTC6
Q86SJ2
Q6ZTN6
Q75V66
P20073
Q8WW43
Q96LR9
P51693
Q96PS8
P29972
P55087
P55064
O94778
Q8N944
Q9BXJ7
Q9Y2J4
Q4VCS5
Q12955
Q32M45
Q6IWH7
Q6UB99
Q8N8V4
P04083
P12429
O60641
Q02410
O00213
P25054
Q13520
O43315
Q8WWN8
Q8N6H7
Q12774
Q6ZSZ5
P05062
P02760
P19021
Q86WK6
Q86WK7
Q07075
Q9NW15
P16066
P07355
P09525
P08758
O14520
P53365
Q86YJ7
P16157
Q9HCE9
Q9ULJ7
Q7Z6G8
P27216
P13928
O96018
Q96BI3
Q06481
A6NL99
Q6UW56
Q5VV41
Q9BQI0
O15123
Q9NR22
Q9NQ90
Q96NW4
Q9HDC9
P41181
Q96P48
P84077
P84085
P36896
P25100
P18089
Q9UKF2
P40145
Q96PN6
Q96A54
Q9Y6U3
Q8N4X5
Q14246
Q9UHX3
Q9BYV1
O43687
Q9UHK6
Q8N6M6
P30533
Q9HCJ1
Q5XXA6
Q9BYT9
Q4KMQ2
A1A5B4
Q86V24
P55196
P43652
O95994
Q6QNK2
Q9BY15
Q8IZF2
Q9Y243
Q9H8T0
P30838
P35858
Q8N7J2
Q16671
Q6Q4G3
Q8IZ07
Q8NI99
Q15389
O75106
Q16853
Q8J025
Q01718
P35368
Q9UKQ2
O75689
Q96D53
O15204
Q8IZP9
Q9HAR2
Q9HBW9
Q8N157
P55008
P24588
Q8IY63
Q9H4A4
O43506
Q9P0K1
O75077
O60503
Q8TED9
O60242
Q86SQ3
P14550
O00192
P05026
Q9NTI2
P20648
P48047
O75882
P32121
Q9NR71
O43150
Q9NY37
Q9BZE9
Q96KQ4
Q9Y2G3
P54707
P50993
P13637
Q9UN42
P98194
O75185
O43520
Q8TF62
Q8NB49
Q9NQ11
P07306
P78348
Q6HA08
O14525
O60312
Q9P241
Q93084
P54710
P35670
Q92482
P35626
Q13795
O15085
Q8NCT1
Q13510
Q96FT7
P17342
Q9H6X2
P19801
P53680
Q99767
Q7LC44
Q8N1W1
Q9NR80
Q7Z628
P02749
Q8NBQ7
Q3SXY8
P62330
Q8N4T4
Q92974
Q86VW2
P36404
Q8TBH0
Q92888
Q14155
Q68CP9
P40617
P49703
Q96B67
Q16515
Q9UHC3
Q92485
P25098
P49407
Q8N5I2
P07307
Q4VNC0
P05023
Q9Y2Q0
O94823
P98196
Q4VNC1
P14415
O60423
Q8NBU5
P51164
Q76LX8
P27037
P48751
Q9NY97
O75110
Q99700
P80723
Q8N1M1
Q13515
Q9HD20
Q13733
P54709
O14983
P98198
P18848
Q6UY14
Q9Y6H3
Q04656
O43861
Q6RW13
Q3ZCQ2
O15169
Q9UPM9
P82251
P06576
Q9UBB4
Q9Y2T1
P02730
Q9Y2A9
Q9BPU9
P56817
A6NMY6
O95429
Q8NFU1
Q96Q91
Q00973
O14514
P51572
P50895
P56945
Q5H9F3
P08236
Q8TD16
P51451
Q6ZN30
Q00587
Q96A70
Q07817
P04920
P15291
Q13145
P35613
Q6UXY1
Q9UBW5
Q13075
Q13490
Q8WV28
Q9BWV1
Q9UKI2
P38398
Q8WZ55
Q10588
O00478
A6NE02
O14874
O95999
P11274
Q15582
O14613
Q9NPY3
Q4AC94
Q86YS7
B7Z1M9
Q9UQB8
Q8NFU0
P55061
P46663
P30411
P30043
P51813
P35070
P43251
Q9UIR0
Q9NR16
Q8TCZ2
Q7Z3S7
P02745
Q8NCU7
Q16581
P19022
P55285
Q9ULB4
P01258
P40123
Q9ULU8
Q9UBR2
Q8N350
P14384
O00421
P15813
P31358
Q075Z2
P78410
Q9UBR1
A6NLJ0
Q9NRR8
Q9NRR3
P20851
Q8IZS8
Q15878
Q9Y6N8
P55289
P55290
O75309
P17655
Q01518
Q9BXL6
Q9H257
P07339
P08311
P07711
O75976
Q3MIR4
Q9H3Q1
P32247
Q06187
Q9NZP8
P00736
P54289
Q12864
P55286
Q8NFZ8
Q9ULX7
Q86XJ0
P27797
Q14444
Q6F5E8
Q96LC9
Q6NZY7
Q9GZN4
O95971
P09871
P04003
Q6ZWK4
O00555
P54284
P55287
P55291
O75493
Q05682
Q8NCB2
P20807
Q8ND23
P51636
Q53S99
Q9NZS9
Q9UHR4
O00238
Q13410
Q7Z6A9
Q8TF44
Q86V35
Q9BXU9
Q9HBT6
Q9UJ99
Q9H251
Q8IXH8
P22223
P22748
Q16790
Q8IU99
P30988
P07384
P07858
Q13938
P16870
P15169
Q9Y646
Q06432
P62955
Q8WXS5
Q16627
P24385
P08962
P11912
Q9H5V8
Q96JP9
O94921
Q9UKY7
Q5TB80
Q9UPV0
P40199
Q8NHQ1
Q9NPB3
O60840
O43497
Q13698
Q02641
O00305
Q13634
P12830
Q9ULB5
Q8N3J6
Q8N126
Q16602
Q9NYX4
Q9BXL7
Q5VZK9
Q7Z7H3
Q6P1S2
Q567U6
Q9UF02
Q9BY67
P42574
Q9Y698
P51684
Q13740
P07766
Q15078
P32970
P40259
P60033
P60953
A6H8M9
P06493
Q4KMG0
Q96CT7
Q6P9F0
O60359
Q9UBN1
Q9BXT2
P32238
Q15762
Q9BZW8
Q5ZPR3
P06729
P27701
P01732
P10966
P48960
Q6ZTQ4
Q9HBB8
O14735
Q00536
Q6ZUJ8
O76090
Q12934
P17213
Q7KYR7
O00481
Q07021
Q9BXJ1
P21730
Q8IVY1
Q9NY47
Q9BRK5
Q9NZU7
Q9P0X4
Q9H159
Q86UP0
P55283
P33151
P00918
Q9HA72
P21926
Q96FF9
P06731
Q9HC77
Q8TAP6
Q8IW35
Q86WJ1
Q5VXU3
Q15642
O75122
Q8NC01
Q8WTT0
Q9ULY5
A8K7I4
Q9Y6N3
P51800
P51795
H7C241
O95471
P53675
O00299
Q96NY7
A8K4G0
Q9UGN4
P51677
P32248
Q8N6Q3
Q99467
P06126
P29017
P26842
Q9Y5K6
P20138
P28906
P09326
P01730
P21854
P09564
P42081
P14209
P13688
Q9HCU4
Q86XR8
Q5JTW2
Q6ZU64
P08603
Q3L8U1
Q9H444
Q96F05
P22681
Q8ND76
P51679
P51685
P48509
P15391
P11836
P10747
P04234
Q08722
P13987
Q13319
P06127
P34810
Q01151
Q8IWY9
Q00535
Q8WUJ3
Q96ST8
P41208
P05156
O60911
Q13191
P23435
Q9NV96
Q6NSX1
A2IDD5
P78556
P46092
P29016
P15812
P19397
A6NJW9
O94986
Q8TEP8
P31997
Q9BYV8
Q9P209
Q9Y592
P00746
Q9UKJ5
Q9Y3E7
Q7Z7J9
Q07065
Q5QGZ9
Q7Z460
Q6UXB4
Q9UJ71
Q8IZS7
P78369
Q8N7P3
P56748
Q08708
Q13286
Q9NS75
Q99788
P09543
Q14028
P26992
Q12860
Q9C0A0
P13671
P10643
O75871
Q9NYQ6
Q9NYQ7
Q96MT8
Q6UWU4
Q96NL8
Q9UNE7
Q9NS84
Q5VTT2
O75838
Q2HXU8
Q9UHP7
Q9NY25
Q6EIG7
P56746
P56856
O95832
A6NM45
P57739
O14493
Q8TDQ1
Q9H0W5
P30281
P32246
P41597
P51686
Q6YHK3
P20273
P11049
P28907
P09693
P20963
P29965
P16070
Q07108
P30203
P33681
Q9BYE9
Q8N8E3
Q14002
P00751
Q96BS2
P49454
Q8TCT0
P00450
P32929
Q13231
Q99653
O43745
Q8IUN9
Q6UVW9
Q14CN2
O75508
O95500
Q9Y5I7
Q8N6F1
O95484
Q9Y271
Q9UJS0
Q8IV77
Q8TBE1
P07360
Q9UMD9
P21964
P53618
O15431
Q9UPN4
Q9BV73
Q9BZB8
Q8IZJ3
Q99829
P04632
Q96L46
Q6PI25
Q02246
Q8IWV2
P02748
O15432
Q9ULV4
Q13324
Q9NSE2
Q14008
Q9UQC9
P51801
P51793
P56749
P56750
P56880
Q96B33
O15551
Q6UXZ3
Q96KN2
Q96KP4
Q8WXI2
Q8NE01
P34972
P18545
P06681
Q9Y215
Q8N668
Q16880
P06276
Q9BY43
Q8TCG1
Q8WXI8
Q9BXN2
P09497
C9JDP6
O00501
Q00610
P30622
Q96DZ5
O96005
P29973
Q9Y2B0
O75128
Q86Y22
Q9HCS2
O75131
O95741
Q9BRF8
P23508
O95727
Q6UUV9
Q9P232
O94779
Q9UQ52
Q7Z7A1
A8K5M9
P01031
P12111
P07357
P07358
P23528
Q9NQ92
P31146
O43303
Q96FN4
P20023
Q6WN34
P54108
Q8N1N5
P82279
Q9BUF7
Q96SN8
Q9P126
Q92478
Q9UMR7
Q9H2X3
P09496
P51788
P51790
P56747
P58418
Q9NQW8
Q969H4
Q9NRU3
Q9H8M5
Q6P4Q7
Q6PJW8
Q9BZ76
Q9Y696
Q496F6
Q6UXG3
Q16280
Q16281
P21554
Q5TAT6
Q96JB2
Q5KU26
Q9BXS0
Q9BR76
Q7Z3J2
P20813
Q8WVH0
Q9NZV1
Q9HC73
O75534
Q9BQT9
Q96A83
Q66GS9
Q8TAV3
O14810
Q9UBL6
Q8IYJ1
P54107
P41240
Q7Z408
Q7Z407
Q9H4D0
Q8NCS7
Q9UBT7
Q8NEC5
Q86XQ3
P08034
Q6PEY0
Q99418
Q9UIA0
Q9NR28
Q8IWE4
Q14203
Q9Y6H8
O75712
P25024
P25025
P49682
P32302
Q96KN9
P02778
Q14118
Q07973
Q8IUI8
P68400
O94985
Q7RTX7
Q6ZRH7
Q6UX04
P57773
O15255
Q15438
O43739
Q8WWI5
Q8IWA5
Q96P56
Q9NTQ9
Q9UKL4
A6NN92
Q53TN4
P08174
P15509
P29279
Q8N4M1
P26232
P35222
P30825
O43246
O00574
Q5T442
P04839
Q9NQC7
P98082
P02741
Q9Y2S2
Q9Y2W7
Q99062
P35221
Q9H7T0
O95377
O95452
Q717R9
Q9Y4D1
Q5TA50
P17927
P46108
Q5TZA2
P13611
Q6UVK1
O95196
Q53GD3
P52569
Q8WY07
Q86XM0
P48165
P36383
Q8NFK1
P22792
Q96D31
P34998
Q5T3F8
O43822
Q969M2
P29033
Q07325
Q8N144
Q9H2A7
P53355
Q13409
Q99259
Q13561
O95786
P59666
Q9Y6T7
P52429
Q5KSL6
Q13574
P59665
Q9H4E7
Q8TDM6
Q96EY1
Q9UJU6
Q05329
Q01523
P60022
P43146
Q9H295
O15121
Q92506
A7MBM2
Q92796
O95886
Q9Y2H0
O95057
O94907
O14490
Q8NFT8
Q8WXX5
P01903
Q30154
P21728
P21917
Q96PD2
O15075
Q8TEH3
Q16760
Q86XP1
P52824
Q9Y4D2
Q8NCG7
Q8TF46
Q12959
P28068
O94830
O60443
O75912
Q96HY7
Q96HU8
Q9P1A6
P81534
Q9UN19
O75935
Q9BQ39
Q08495
O94850
Q5VZ89
P23743
P49619
O95661
P78352
P06340
Q07864
Q9UHL4
Q9H7D0
P16444
Q9NY33
P13762
Q13474
O60469
O00341
P01906
Q6UX65
P32926
Q96EV8
Q14204
P43005
Q9NRD9
O77932
Q96FJ2
O43491
P43003
Q15075
Q9BSW2
P52797
Q14156
Q8NDI1
P13639
P52803
Q9NZN3
P54851
Q14184
P01909
Q08554
Q14574
Q8TD84
Q9H1R2
P63167
Q8N1N2
Q9H4G0
Q9Y2J2
O95672
Q9UNE0
P52798
P98172
Q16610
P60507
Q9Y2G0
Q9NZN4
Q14232
P61570
P61567
Q9UKH3
Q9UDY4
Q1HG43
P04440
Q8N608
P05538
P35462
Q16643
O14640
Q05193
Q8WXU2
P43004
Q00796
O60610
Q9NRI5
O96015
Q9H3Z4
Q8N1I0
Q1HG44
Q9UKG1
Q9H4A9
P01920
P14416
Q9NRD8
Q15700
Q9GZS0
Q96KC8
Q14183
Q7L591
P20036
P79483
P21918
Q02413
Q86SJ6
Q92997
Q19T08
O43921
Q15768
Q9H223
Q92556
Q8N8S7
P21128
Q9N2K0
O42043
O14638
P54756
P29322
P29323
Q9HBU6
P61566
Q902F8
Q6UWV6
P61550
Q9UNN8
P21709
P29317
Q9NZ08
Q96RT1
O14944
P54852
Q69384
P06733
P13929
Q8TC92
Q9Y6X5
Q9UBC2
P16422
Q6UW88
Q9UF33
P41161
P34910
A2CJ06
Q9HCM4
P48664
P25101
P24530
O00472
P55199
Q00013
Q9N2J8
Q9NX77
P61565
Q5MY95
Q5JZY3
P54762
P54753
O15197
P52799
P00533
P54849
Q902F9
O71037
P49961
Q9Y5L3
O75355
O75354
P42566
P60509
P04626
P03372
Q9BSJ8
A0FGR8
Q16206
P14625
Q13822
Q9UJA9
Q9Y6I3
Q96AP7
A0FGR9
Q9H8M9
Q01844
P15311
Q5R3K3
Q6UWR7
O75356
P16452
Q15375
P54760
Q6P179
Q9Y2D4
Q96A65
Q8TBR7
P49327
Q14517
Q8TDW7
Q6PCB8
P29320
P54764
O95278
Q9H201
Q9NQ60
Q96PL5
P15036
Q9UPT5
Q8IXS8
Q641Q2
Q5JW98
Q9UGM5
O15520
P36888
Q96RU3
P14207
P21462
P25090
P42685
P23945
P51993
Q9H461
Q6V0I7
P16591
Q6ZNL6
P09038
P21802
Q02985
Q9UGQ2
Q9Y5Y0
Q9H6D8
Q9P278
O95684
P12104
P12319
P31995
O75015
P55899
Q15485
P39748
P07332
Q92496
Q9NZ56
Q8IVF7
Q06787
Q9Y4E1
O95864
Q9NYQ8
Q8WWV6
O00602
Q99689
Q92913
P09769
O75955
O43155
Q9UPI3
Q96KP1
Q8TAG9
P00488
P00742
Q9Y4F9
P23142
P31994
Q9Y6R7
P12314
Q96LA5
Q96RD9
Q5NUL3
Q03591
Q9BXR6
Q9H6S3
Q96BH3
Q92731
Q8IYI6
Q9NZB2
Q96KN1
O15287
Q8TES7
P06734
Q0JRZ9
Q96P31
Q2NKX8
O60883
Q9NV70
A1KXE4
Q9Y256
Q86XK2
P24071
Q01362
P30273
P12318
P08637
A6NKC4
O75636
O60645
O00471
Q8N5C1
Q8NFF5
Q14289
Q9Y4F1
Q5T0N5
P0C2W1
Q92637
O15552
Q7Z6J4
Q14512
P11362
P36980
P02679
Q96LA6
Q96PJ5
Q6DN72
Q96AC1
P02765
O14842
O14843
Q14314
Q9Y613
Q14254
Q9NZU1
Q9BTY2
O14526
Q8N441
A0AVI2
Q9Y2L6
Q9P0K9
Q68CZ1
Q8NAU1
Q9HBA9
P25089
Q12841
Q14332
P63130
P32239
P63211
P63215
Q9UK08
P31644
Q14315
O95466
Q68DX3
Q8WU20
Q96DB9
P58549
Q99999
Q9UBS5
Q7LDI9
Q14393
P15328
Q14802
O75084
O60478
Q8NGA4
Q9NQR9
O75899
P87889
Q9YNA8
P63126
O14976
P47211
Q9HAV0
P50151
P47869
Q16445
O95166
P78334
P18507
Q96CN9
P49771
Q5VTH2
Q68DA7
P49354
O15117
Q9UP38
Q9NPG1
P06744
P62683
P19526
Q9ULV1
Q13467
P63145
O43603
O60262
P34903
P28472
Q99928
P24046
P19440
Q6P531
Q6ZMI3
Q96NE9
Q5SYB0
O43559
P09958
P59646
Q9ULW2
O00144
P04406
P62684
P62873
Q9P2W3
P59768
P14867
Q9NP62
Q9H0Q3
P06241
Q13283
O95866
Q9HDB9
O60755
Q14C86
Q9H706
O14775
P61952
Q9UBI6
P50150
P23378
P33402
O75343
P43026
Q9HCC8
P36269
B5MD39
Q9UQC2
P62685
Q8N292
P54826
P62879
P32455
P48169
P47870
O14764
O00591
Q92847
P18505
Q8N1C3
P28476
A8MPY1
Q9UN88
Q9NZC3
Q9BX51
P13284
Q53GS7
P48060
P04921
Q99445
P29992
P30679
P63096
P08754
Q9BYB4
Q9UNW8
Q7Z602
Q8TDT2
Q9NZH0
P47775
Q8NDV2
O15354
P46095
P11169
P51841
Q9NQX3
Q02643
P43220
P15421
P23415
P48167
P47871
Q03113
Q9H2G9
Q8NBJ4
Q9H4A6
Q7Z601
P51810
Q8N6U8
Q9NS66
Q14439
Q6PRD1
P07093
P55040
P48546
P06028
Q8IVK1
O75311
P04899
P09471
Q13439
Q6DWJ6
Q9UJ42
Q16538
Q8N158
Q9Y625
Q13304
Q99678
Q9NS67
O43194
O15529
Q96P69
Q9NYM4
Q9HCN6
P62993
Q9GZZ7
A6NGU5
Q9UJ14
Q14390
P02724
P01275
Q2TAP0
Q7Z5G4
Q8IZ08
Q8NFN8
Q5UAW9
P78333
Q5T6X5
P23416
P19087
A8MTJ3
Q96P66
Q96CH1
Q8NGU9
Q6NV75
Q5T848
Q99795
O75487
Q9NZD1
P46091
O00155
O00270
Q9UPC5
Q9Y5Y3
O75715
P43250
P41594
Q9H4A5
Q14344
Q8TDV5
Q86SQ4
Q8TDV2
Q86SP6
Q8TDV0
P13224
P35052
P51654
P49685
Q14330
Q99680
Q9BZJ8
P28676
Q7Z6J2
Q13322
P39086
Q16478
P38405
P30968
O14626
Q9BXC1
P32249
P07359
Q9NQ84
Q99679
Q9BZJ7
P60893
Q9BY21
P22352
Q14451
Q6ISB3
P48058
O43424
O15303
Q14831
O00222
Q8IV61
Q9BYG8
Q02747
P63218
O14610
Q14397
Q8N6F7
Q02153
P56159
O00451
O60609
Q6UXV0
P36268
Q4G0N0
O95838
Q5JXX5
Q9NS18
Q96QA5
Q5T4B2
Q9BYW1
Q9UGQ3
P43080
Q9H6D7
Q8TDU6
P14770
Q13491
Q15760
P46093
Q9Y2T6
Q9BZJ6
Q96P67
Q9NQS5
Q9GZN0
Q8WXG9
Q86YR5
Q9Y4H4
A4D2P6
P42261
P57764
Q6UXU4
P09211
P25092
O95837
P11488
P19086
Q96P88
Q9HD26
O15218
P55259
Q9HCL2
Q14956
O75388
Q9Y2T5
O95800
P40197
Q3V6T2
Q9ULK0
Q16099
Q9C0E4
O95267
Q92896
O95528
Q8TD20
P11166
P22732
Q6PXP3
Q9NY64
O60243
P08631
P05546
Q04756
Q68CP4
Q9HC97
P46089
Q49SQ1
Q14449
P42262
P42263
Q13002
Q13003
Q7Z2K8
Q14833
Q8TDF6
P11021
Q8TAX9
P00390
P11168
Q96CS2
O94927
Q9UBK5
P04233
P26927
Q13255
Q14416
Q14832
P30550
Q9UMX6
Q02846
Q4G148
Q96A08
Q9NVX0
Q7Z4H7
Q9BXC0
Q9UL51
Q6MZN7
Q9ULI3
Q68CZ6
Q9BT25
Q8TDS4
P49019
Q9Y5Z7
P02790
P49773
Q16553
O95711
Q9BZG9
P07948
Q13477
Q8WXG6
Q96QZ7
Q86UL8
O00462
O00187
P04201
Q8TDD5
P08183
Q96KG7
Q16819
Q12866
P06887
P01708
P01714
P01717
Q6UWN0
Q13233
Q9UPN3
Q9H063
P29966
P33032
O15068
Q13136
P49257
Q9HBW0
Q14392
Q9BTN0
O94898
A4QPB2
P33241
P01706
P01710
P01721
P01720
Q17RY6
O60449
P14151
Q86UE4
P20916
Q5VT99
Q86VZ4
Q9HBW1
Q86VH4
P22888
P01699
P01703
P01712
P01715
O95867
Q5SQ64
O94772
Q9Y6Y9
Q02978
O43318
Q7L5Y9
P43355
Q9UEW3
Q15691
Q8TCQ1
Q96L34
P48740
Q6P0Q8
P11226
Q8IZK6
Q86YD5
Q96CN5
Q96NW7
Q8WUT4
Q86X29
P01700
P01705
P01709
O95868
Q14210
Q9HBG7
O75608
O95274
Q6UX82
Q12851
Q9H0U3
Q9UDY8
P27816
Q6P1A2
P10911
Q969V1
O75473
O43766
P42702
O75335
Q9H1C0
Q8TF66
Q9NT99
Q86VH5
Q9NPC1
P01704
P01707
P01711
P06889
P06318
Q6UXB3
Q6UWN5
Q99677
O60711
Q9HCJ2
Q6ZSA7
Q6P9F7
Q7L1W4
Q6UXM1
Q12912
Q9Y561
P98164
P06316
P01713
P01716
P01722
P06319
Q8N2G4
O60299
Q12852
Q9Y5V3
Q9HCI5
Q5TCQ9
Q9BSK0
Q8N4S9
P46821
P50579
Q16655
P21145
Q14244
Q9P0L2
P27448
Q9Y2H9
Q9H7P6
Q8WWY6
P41968
Q9BTE3
P15529
Q9Y316
P09960
Q92633
Q8NI32
Q8N7C0
Q6PJG9
Q96NI6
O43300
Q13449
Q15722
P04211
P04208
P01701
P80748
P01719
P06317
Q9Y5Y7
Q16706
Q969L2
P35410
Q92902
P00739
Q9Y662
P38567
Q92839
P42701
Q6ZVW7
Q96F46
Q8NAC3
Q9UHF4
P54105
P14735
Q9H665
P01876
P01857
P01871
P25021
P01766
P01767
P30511
P30519
Q9H910
O43464
Q96D96
Q6UXL0
P18065
Q8WWN9
Q9NSC5
P00738
Q08334
Q99665
Q13261
O75144
O00425
O75330
Q95460
P08238
Q99871
Q99075
Q9P1Z3
Q96DB2
P22830
Q9BQS7
P05981
Q96QV1
P13747
P17693
Q99714
O60741
Q9BY41
P01893
Q8TCT9
P09429
P52272
Q86YM7
Q9NSB8
P35367
Q9H3N8
P07900
Q9Y5N1
P11142
P04792
P23083
P01817
P01762
P01772
P01824
Q12891
Q9NRM6
Q8N6P7
Q6UWB1
P17936
Q9UMF0
Q9Y6W8
P49895
Q92813
Q9Y616
Q9UKX5
P23229
P18084
P18564
A6NJS3
P23458
P52333
Q9HDC5
Q6UXG2
P08729
P27930
P18510
Q5VWK5
Q01113
Q01638
P38484
Q8IU57
A1A4Y4
Q9Y4H2
P53708
P05106
Q14573
O60303
P01814
P01782
P01768
P06331
Q92819
Q14642
Q9P2D0
Q9NZI8
P09912
P01584
P01589
Q8NI17
P24394
Q8NI35
P15260
P14616
P13164
P01344
P01861
P01591
Q93033
Q969P0
Q9NPH3
P32927
Q9H160
Q15051
Q5JU85
P46940
Q96M11
Q8NFR9
O95256
P55010
P01854
P01834
B9A064
O95976
Q9UKT9
P40933
Q14005
Q13478
P14784
P31785
P08887
Q8IWB1
P01742
P01780
P01764
P01825
Q13651
Q14626
Q969J5
P32019
P32942
Q01629
P27352
Q8IVU1
Q8TDY8
P01880
P01859
P15814
Q5DX21
P14778
Q9HBE5
Q9HB29
Q9NSI5
Q16552
P05231
Q9C086
P48551
Q96PE3
Q15306
Q9NZN1
P13612
O43736
Q14571
Q8IYV9
A6NMD0
P01877
P01860
O15111
Q14213
P26951
P16871
P17181
Q86VI3
P51617
P01743
P01763
O00219
Q9Y4L1
P78552
P13598
Q14773
Q13325
A6NNB3
P01579
P35225
Q01344
P29622
P23352
P31323
P49674
Q14003
O95259
Q9ULD8
Q9UQ05
Q9HB14
Q92952
Q6PIU1
P43626
Q8NHK3
P43632
P43629
Q6UWL6
O60662
Q8IXQ5
Q13241
Q96E93
A6PVL3
P46020
Q93100
P05129
P11801
P43405
P01594
P01607
Q15334
P08514
Q13349
P20701
P06756
P05107
P19827
P19823
A6NJ16
Q9Y624
Q8WXH2
Q8IZA0
P31321
P13861
P22694
P48730
Q96CX2
Q9NZI2
Q6PIL6
O60928
Q9NPI9
Q9Y691
P22459
P17658
Q9NSA2
Q9H252
P48549
Q9H2S1
P23276
P43627
Q99706
Q14953
O15066
Q8IZU9
O43187
P26010
O14713
Q08881
Q9Y287
Q5VZ72
Q96MG2
Q5VV43
O94854
Q13303
Q13555
Q68DU8
Q8WWG9
Q9UIX4
Q96L42
O00180
Q9UGI6
P56696
Q96MP8
Q6UXK2
O75578
P56199
P08648
Q13797
P38570
P11215
P20702
P26012
Q96J02
Q9NQX7
Q6IE81
Q86YT9
A6ND01
Q96PW8
P13647
P78508
Q8TAE7
Q92806
Q8TDN2
O15327
Q9BT40
P55073
Q9NWZ3
O14654
Q13572
Q15811
Q9Y219
O60271
Q15040
Q96JJ6
P08727
Q674X7
Q16322
Q14722
Q92953
P48547
Q9H3M0
Q8TDN1
Q06033
Q8WWA0
Q6PHW0
P57087
Q6NYC1
O76095
P04264
P00568
Q14500
Q99712
B7U540
Q12791
Q96PR1
Q03721
Q8NCM2
Q9NS40
Q9Y257
Q9NPC2
P57789
Q96T55
O43525
Q13237
Q15726
Q13887
Q6TDP4
Q12918
P48050
O95279
Q9H427
Q96T54
Q96KK3
Q9BQ31
Q6UVM3
A8MYU2
Q9BVG8
Q13886
P07288
Q9NZS2
P05771
Q05655
Q86UP2
P01613
P80362
P01614
P01617
P01623
P06311
P24043
O15230
P07942
Q9UJQ1
Q6ZV70
Q01650
O43448
Q9UQM7
Q13554
Q9NS61
Q14654
Q9UNX9
Q9NYG8
Q9Y2U2
Q7Z418
O15554
Q6ZWB6
Q8N109
P43631
P43630
Q8N743
Q15058
Q9UBX7
Q9P0G3
P46019
Q14012
Q96NX5
Q86W47
P22001
Q9NZV8
Q9UJ96
P48051
Q9HB15
O43526
Q9NR82
Q9ULS6
Q5JUK3
P43628
Q9Y496
Q92845
Q96J84
P14618
Q8NCW0
P01611
P01615
P01619
P04433
P18135
P06312
P18627
Q9H1H9
Q14954
Q14952
Q14943
Q8IX03
Q5T7B8
P33176
Q8IXV7
P50748
Q04759
Q8IVT5
P01595
P01600
P01603
P01606
P06309
P01620
P04207
P18136
P32004
Q6P1M3
P11279
O43561
Q13094
P17931
P10721
Q9BZL6
Q05513
P01609
P04432
P01616
P06310
P01622
P04434
P0CG06
P11047
Q13571
P19256
O60938
Q969F8
Q5H943
Q92876
D3W0D1
Q8IZD2
P01593
P01601
P01605
P04431
P01621
P01624
O43813
O75387
Q8N370
Q08380
Q9BXB1
O14910
Q6XZB0
Q6UX01
P55344
Q93052
Q9BVA0
P01597
P01599
P01602
P01612
P04430
P0CG04
P0CF74
Q9UIQ6
P56470
Q9HBX8
Q96FE5
P48059
Q86W92
O75023
Q12907
Q9UHB6
Q9NUP9
O75145
Q8N6C8
O75022
Q8NHJ6
P43034
Q9Y468
Q2I0M4
Q8TDW0
Q9P244
Q86UE6
P51884
P04209
P01718
P47929
O75019
A6NI73
Q8NHL6
P09848
Q9P2M1
P50851
Q8N386
Q6NSJ5
Q9ULH4
Q32MZ4
Q5S007
Q6GTX8
Q8IWV1
P06239
Q9BWQ8
Q9H400
Q9HAP6
O75334
Q8N423
Q99732
Q9NUN5
Q9UBY5
P01608
P04206
P06315
P0CG05
A0M8Q6
Q9UQV4
Q9UHI5
P09382
O00182
P16150
Q969X1
Q5TDP6
Q8WWY8
P40926
Q14D04
O43451
O60291
Q29983
Q8NB16
Q9GZU1
Q9BUN1
Q9BUU2
P55082
Q9BY79
Q99685
Q99735
P42679
P02686
Q8NI22
Q99705
Q9ULC4
Q8NFP4
Q14680
Q14696
P08581
Q96ES6
Q6N075
P32245
Q7Z553
Q16820
Q08431
Q9BRT3
Q8IVT2
P53779
P21741
Q8IY33
Q9ULZ9
Q9Y5R2
Q9H8L6
P55083
Q5TF39
Q8NHS3
Q8N3F8
Q8IXI1
Q8N4V1
P51511
Q15014
Q7RTX9
O15375
Q9NXK6
A6BM72
Q29980
Q7Z6M3
Q8IXI2
P51512
Q9NPA2
Q7RTP6
Q6ZSM3
P53985
Q13368
Q9NZW5
P20645
O95297
P22897
Q96AM1
Q96LB0
O75121
Q9HD47
Q14168
P46734
Q99550
O60487
Q8TCY5
Q9Y5S2
Q13421
P08118
Q13613
Q9UKN1
Q8WXI7
Q8N307
Q86SM8
Q96LB2
Q5T3U5
Q13585
Q99102
A7E2Y1
Q8TD46
Q8TF71
O60669
O15403
Q99549
Q86WK9
Q8TDS7
Q96LA9
O15438
O43193
Q13615
Q01726
Q5SSG8
Q9UKX3
Q9Y2K3
P13535
O94832
Q13402
P0CAP1
Q9BZM4
P15941
Q9UKX2
Q9Y623
Q9UBC5
Q765P7
Q685J3
Q9ULC0
O00159
B0I1T2
Q9UPR5
Q9UQQ1
Q8N4C8
P30301
Q13201
Q16653
O95907
O15427
Q8N3R9
Q8TEZ7
P11717
Q96LB1
O15440
Q86SM5
P52701
P49286
Q9ULD2
Q9H3R2
P43121
Q04900
Q96G30
Q8N565
P33527
Q92887
O15439
P49006
Q9Y4B5
Q9Y217
Q9BV20
Q9BV57
O43312
P26038
O15374
Q7RTY1
A0A0C5
Q15390
P48039
Q8N387
P52961
P13591
O15394
Q9UI40
Q8NFF2
Q6J4K2
Q5T1S8
P62166
Q9NVZ3
Q8NHV4
P51955
Q13469
O14745
Q8NA29
O15146
Q9Y6X6
Q9BZM6
Q9BWU0
Q8IZF0
Q9NQS3
Q86W26
Q93070
Q96SB3
Q12986
Q92542
O75323
Q5VXU1
P26717
Q16617
Q8N2Q7
Q9NZM1
Q8NFW9
Q69YI7
Q9Y3Q0
O00533
P16333
Q15223
P08473
Q8TDF5
P56730
P17677
Q6T4R5
Q96TA1
Q96S97
Q99836
P12882
Q9Y4I1
P25189
Q8TD07
P32418
Q13508
Q9HC58
Q9NXR1
Q9ULP0
Q92859
O94856
Q9Y2A7
Q8NC96
Q92692
Q96PU5
P46934
Q7Z3B1
Q9BYT8
Q9UQ49
Q16236
Q8NET5
P80188
Q9UJF2
Q9Y2I6
Q7RTP0
P26715
P59044
Q8TCU5
O60391
Q12879
Q05586
P29474
Q96QE2
P60201
Q9BZM5
P43490
O76036
O95944
O14931
Q9BTX1
Q9HD67
O43795
P57103
Q9UK23
Q8NFP9
P55160
Q92597
Q9BZQ8
Q9NZG7
P25103
P21452
Q8N8D7
Q969G9
Q8TAU0
P28336
Q9HBY0
P48146
Q68D85
P49281
O14786
Q86YC3
P46459
Q9NY59
Q96CW9
P29475
Q99466
Q96PH1
Q6W5P4
Q14916
P49146
Q496H8
Q9NPD7
Q9GZP1
P58400
Q5PT55
Q14973
Q9Y2I2
P80303
Q14980
Q8N130
P50391
Q15761
Q96NY8
O60551
Q8NFA2
P48145
Q06495
O95436
Q8N8Q9
P26718
Q8NFZ3
Q9Y239
Q9NPH5
Q86UR1
Q99463
Q92823
Q9P2S2
Q9Y4C0
O60906
P04629
Q13224
O15399
P30419
Q9GZQ4
P25929
P49279
P49757
Q9UNZ2
Q96EP9
O95665
P53384
Q96R47
Q8NGZ0
Q8NGZ9
Q8NH04
Q8NG76
A6NMZ5
Q8NGB8
Q8NGJ6
Q9Y5P0
A6NGY5
Q8NGJ4
Q8NH67
Q8NGK4
Q8NGK5
Q8NGI2
Q6IF63
Q8NH54
Q8NH76
Q8NGI8
Q8N127
Q8NGC0
Q6IFN5
Q15743
P23515
Q9UHM6
Q6U736
P03999
Q15599
Q4KMZ8
Q8IVV8
Q969F2
Q8NFZ4
Q9HB89
Q9HC29
Q99784
O00624
Q9Y639
Q8N912
O14511
Q8WWG1
P56975
Q9ULB1
Q9Y6Y0
P42857
Q02297
O60462
Q9P121
Q16620
Q8NFH5
P37198
Q9H208
Q9H207
Q8NH19
Q8NGN7
Q8NGN6
Q8NHC4
Q8NGQ4
Q8NGX3
Q8NGY1
Q8NGC1
Q8NGC9
Q8NGC8
P58182
Q8NGS6
Q8NGS8
A6NM03
A6NND4
Q8NH02
Q8NH70
A6NHA9
O95013
Q9Y5P1
Q9H340
Q9H255
Q9H341
Q8NGJ8
Q8NGF0
P0C628
Q8NH90
Q8NGF4
A6NDH6
A6NCV1
Q9HB63
O76050
Q86UT5
Q9NZ94
Q14957
Q9GZQ6
Q9Y5X5
O60500
O00476
Q9H209
Q8NGN3
Q8NGN4
O60404
P30954
Q6IF99
Q8NGI7
Q8NGY0
Q9GZK7
Q8NGC7
Q9UGF7
Q8NGS5
Q8NGS4
Q8NG92
Q8NHC5
Q9UGF5
Q9H205
Q8NGE2
Q8NH01
Q8NGX2
Q8NH64
Q9H339
Q8NGK0
Q8NGJ5
A6NMU1
Q96RD2
Q8NGH9
Q8NGF1
Q8NGH5
Q8NGI3
P0C617
A6NDL8
Q14982
P35372
Q8NGR5
Q15612
O95047
O76000
O95918
Q8NGT1
Q8NG80
Q8N349
A3KFT3
O43869
Q8NHC8
Q9Y3N9
P0C604
Q8NH37
Q6IEV9
Q8NGL9
Q8NGN0
Q8NGI6
Q8NH21
Q8NGD4
Q8NH41
P0C623
Q8NH73
Q96R09
A6NL26
Q8NGL4
P0C626
Q8NGV7
Q13606
Q8NHB7
A6NMS3
Q8NGP6
Q96RB7
Q8WZ94
O95222
Q8NGW1
A6NF89
Q8NGY2
Q8NGQ2
Q8N148
Q8NG98
Q8NG95
Q99650
Q9HC10
P09131
P68402
P39877
Q8NGE5
Q96KK4
P0C629
Q8NGE3
Q8NGN2
Q8NH07
Q8NGR1
Q8NGS7
A6ND48
Q8NH63
Q9H344
Q8NH59
Q9UKL2
Q9H2C5
Q9H346
Q6IFG1
Q8NGJ2
Q8NH60
Q8NGH7
Q8NGI0
Q8NH56
Q8NGH8
Q8NGI1
Q9NZP5
Q8NH89
Q8NGP9
A6NHG9
A6NJZ3
A6NL08
P36957
O15294
Q6UX06
Q96PE5
Q9H1Y3
P41145
P08100
P0DN78
P34982
P58170
Q8WZA6
Q96R84
O60431
Q8NGS2
Q8NH93
Q8NGA1
Q8NGR9
Q8NGT9
Q96R48
Q9GZK3
A6NFC9
P47883
Q8NH83
Q8NGB2
Q8NGP0
Q15615
Q8NGE8
P0C645
Q96R69
Q96R72
Q8NGD5
Q8NGC6
Q8IXE1
Q8NGB4
Q8NGR4
Q8NGK9
O95221
Q8NGV6
A6NET4
Q8NGL0
Q8NGP3
Q8WZ92
Q8NG75
Q8NGG2
Q8NGG3
Q9UGF6
Q9NZP2
Q8NGZ6
Q8NGM8
Q8NGX9
Q8NGN1
Q8NGX8
Q15622
O60412
Q8NGU1
Q8NGU2
P30559
O00398
Q15391
Q9UNF0
Q16625
Q5BJF6
P04001
Q15619
Q96RC9
Q8WZ84
Q6IF36
Q8NGG4
Q8NGP2
P0C7N1
Q8NGQ6
Q8NGE9
Q8IYS5
Q96P68
Q9UBL9
Q96RD6
Q6ZVX9
Q9BYG5
Q8TEW0
Q9BZA8
O14917
Q9Y5F3
Q9UN66
Q9Y5G7
Q9Y5G6
Q9Y5G5
O60330
Q9Y5G1
O60245
P0DN81
Q8NGV5
Q96R54
Q8NHC7
Q8NGT7
A4D2G3
Q8NG84
Q6IF82
Q8NGA8
Q8TCB6
Q8NGK1
O75665
P41143
P04000
Q9UBM4
Q9Y585
P47884
Q6IF42
P59922
O95371
Q8NGZ4
P0C7T2
Q8NG97
Q8NH72
Q96R67
Q8NGM1
P58180
Q8NGB9
Q8NGD2
Q8NGB6
Q8NGL7
Q8NH49
Q8NGP8
Q6IEU7
Q8NH85
Q8NH69
O95007
Q9NZP0
Q8NGW6
Q8NGY6
O76099
Q8NGG6
Q8NGM9
Q8NG78
Q8N146
Q8NGG5
Q8NH09
P0C7N8
Q8NGE7
Q13415
P10451
Q6ZRI0
Q8TDS5
Q15077
O75747
P30989
P58181
Q8NH74
Q8NH08
Q8NGC4
Q8NGN5
O60403
Q8NGA6
Q8NGY7
Q8NH95
Q8NGT0
Q8NGZ2
O14718
P30953
P47887
O43749
Q8NGS1
Q8NH94
Q8NGR8
Q8NH06
Q5JQS5
Q9H210
Q13607
Q9GZK4
O76001
Q8NG85
Q8NGY9
Q96R27
Q9NQN1
Q8NH00
Q7Z3T1
P47881
P47888
Q8NH42
Q8NH43
Q8NGD1
Q8N0Y3
Q8NH05
Q8NGF9
Q8NGI9
Q96R08
Q8NGL1
A6NKK0
Q8NHB8
Q8NGP4
Q8NGE1
Q8NGA2
O14581
Q8NG99
P0C7N5
Q8NGE0
Q8NH80
Q8NGC3
Q8NH81
Q9Y4A9
Q8NGA5
Q5JRS4
Q8NGX5
Q8NGX6
Q8NGF6
Q8NG94
B2RN74
Q8NGX0
P0DN82
Q8NGS9
Q8NGZ3
Q8NGT2
Q8NHC6
Q8NHA4
Q8NG77
Q8NGX1
Q8NGL6
Q8NGJ7
Q8NGF3
Q8NH61
Q9H343
Q9H342
Q8NGJ9
Q9H2C8
Q8NGK2
Q8NGJ3
Q8NH55
Q96RD3
Q8NGK6
Q8NGK3
Q8NGH6
Q8NH53
Q8NH57
P0C646
P0C7T3
A6NIJ9
A6NM76
Q9Y6K5
P41146
Q8NHA8
P47890
Q8NGS3
Q8NGR3
Q8NGR2
Q8NGS0
Q8NH92
Q96R45
P58173
Q8NGH3
Q8NGZ5
Q8NGU4
O76002
Q8NG83
Q8NH03
Q8NHB1
Q8NHA6
O76100
Q96RA2
P0DMU2
Q8NGG7
Q8NGG8
Q15617
Q8N162
Q8N0Y5
Q8NH51
Q8NH10
Q8NH87
Q86UW1
Q7RTW8
O43613
O43614
P0DN77
Q9P1Q5
Q8NGR6
Q8NGQ3
Q8N628
O95006
Q5TZ20
Q9GZK6
Q8NH16
Q96R28
Q8NG81
Q6IF00
Q6IEZ7
A6NH00
Q96R30
Q8NGV0
P47893
Q8NGN8
Q8NGF8
Q8NGJ1
Q8NGI4
Q8NGC2
Q6IEY1
Q8NGD3
Q8NGD0
Q8NGJ0
Q8NH48
Q8NGF7
Q8NGL3
P0DN80
Q8NH18
Q8NGL2
Q6IFH4
Q96RD1
Q8NGC5
Q8NGY3
Q8NGY5
Q8NH40
Q8NH79
Q8NGA0
Q96RD0
Q15620
Q9GZM6
Q8NGG0
Q8NH50
Q8NGT5
Q8NGQ1
Q8NGQ5
Q8WVF1
P41231
Q96FE7
P27986
P14555
Q9BY11
Q6VY07
Q8IXS6
Q6UXH9
O00254
Q9BYG4
Q99497
Q9Y6G3
Q9HAU8
P19474
Q01973
Q01974
O75575
Q86X10
Q92730
Q969K3
Q9NSD7
Q68DV7
Q8WZA2
P34096
P08922
Q9Y2J0
Q96EQ8
Q96EP0
Q99942
Q04912
A6NIZ1
O00220
Q12933
Q6Q0C0
P03986
P20396
Q9NRR2
A1L157
P0C672
O14817
P41732
P50607
O00294
O75386
Q9Y490
Q9NR96
Q9NV29
Q6ZWK6
Q99805
Q13445
P49755
P17152
Q9BXS4
Q6PI78
Q6PEY1
Q9HCN3
Q9BVT8
Q06643
P41273
Q93096
B7Z8K6
Q9NZC2
P34981
Q86WT6
Q13641
P40238
Q15628
O00463
Q9NP99
P08582
Q6ZMU5
Q15654
Q86YW5
O94759
Q9Y5S1
Q8NET8
Q9NQA5
Q9H1D0
Q99816
Q8TE23
Q9H1Z9
O95857
Q9UKR8
Q96SJ8
O60635
P10599
O60235
Q9UL52
Q86XT9
Q5SV17
P56557
Q86YD3
Q9BQJ4
Q8IU80
P01374
P32971
Q9Y6Q6
Q02223
P19438
O75509
Q93038
P25942
P28908
O14656
Q8TEL6
Q5GJ75
A6NFA1
Q9H6L2
Q9NS93
O15393
Q9H3S3
O95150
O95407
P48023
Q9UKE5
Q9HAV5
Q02763
Q495A1
Q96CP7
O15455
Q9Y2C9
Q8N9M5
Q4V9L6
Q86T26
Q8N3G9
Q66K66
Q86X19
Q7RTY8
P01375
Q9NS68
O43280
Q9UKU6
Q9BSN7
Q9P0N5
A6NFC5
Q15363
Q9Y2B1
Q7Z410
Q13470
P08138
O14798
Q96RJ3
P01850
P03979
Q9C037
Q12816
Q9HCF6
Q9Y275
Q9NP84
Q92956
P43489
Q07011
Q63HR2
Q8NHX9
O14763
O14836
P02788
Q9UBN4
Q9HCX4
Q96QT4
Q7Z2W7
Q9UPZ6
P04216
Q9Y4G6
Q9NYK1
Q2M3C6
Q8TDI8
O14669
Q8NEW7
Q96BF3
Q96JJ7
Q12974
Q9ULQ1
Q9BX59
Q969Z4
Q13114
O60296
Q96RU7
Q9NPG4
Q8TAB3
Q6V1P9
Q9Y5H6
Q9Y5I0
Q96TA0
Q9Y5G9
Q9Y5G4
Q9Y5G0
Q9Y5F7
P42785
Q9UHG3
P35408
Q96FX8
P35232
P15735
Q9NVD7
Q9HBI0
Q9P2E7
Q9HCL0
Q8N6Y1
Q9Y5H9
Q9Y5E6
Q9Y5E1
Q9Y5E9
Q9H158
Q9Y5I4
Q9Y5H1
Q9Y5H3
Q9Y5G2
Q9UN71
Q9UN70
Q9Y5F6
Q08174
O95206
P34995
P05164
P16234
Q15084
Q15121
Q8IZL8
Q9NZ42
Q9NRD5
Q7Z7B1
Q9UKJ1
P0C851
A6NDB9
Q9HBI1
Q9BZA7
O95613
P27815
P35913
Q29RF7
Q9NZ53
Q76G19
Q5VY43
Q9BZF3
Q86UW2
P51575
O15547
Q99572
Q9H244
Q9BPV8
Q8TCG2
P05121
Q96RD7
Q96IZ0
Q9Y5F2
Q9NRJ7
Q9Y5H2
Q9Y5F9
Q9NZQ7
Q08499
Q9NRA1
O15530
P43116
P43115
P01210
P14222
P43088
Q92696
O75167
Q9Y5J5
Q86SQ0
P78356
Q8TBX8
Q15735
Q5EBL8
Q9H792
P36955
P07202
P08237
Q9UBF8
Q8N8J0
O43164
Q8TDX9
Q8IVE3
Q9NRZ7
P51178
P16885
O14939
P41217
P56373
Q93086
Q96G91
O00443
Q92569
Q15546
Q96RI0
Q9Y5I3
Q9UN74
Q9Y5H7
Q9UN72
Q9Y5I2
Q9Y5I1
Q9Y5E7
Q9Y5E5
Q9Y5E4
Q9Y5E2
Q9Y5F0
Q9Y5F8
Q15154
Q15116
P07237
P47900
P51582
Q86VZ1
O00750
Q8NBR0
O00459
Q9UKS6
Q86VP3
P09466
Q8NC51
Q13177
O75781
Q6TCH4
P25116
Q7Z2X4
Q9BQ51
P16499
P51160
P41586
Q99487
P05120
Q13153
O75914
Q96QZ0
Q9NPB6
Q6UWI2
P49023
Q9Y5H8
Q9UN73
Q9Y5H5
Q9UN75
Q9Y5E3
Q9UN67
Q9Y5F1
Q9Y5E8
Q9Y5H4
Q9Y5H0
Q9Y5G8
Q9Y5G3
Q9HC56
Q9Y5Y4
O00408
P01127
Q86YL7
P01213
O60437
Q96PD5
O60346
Q8WYR1
P48426
O14986
Q92508
Q9H490
P42338
O94827
Q16513
P19174
Q8IUK5
O00444
Q96GD0
Q96GM1
Q7Z2D5
Q9NRY7
A0PG75
A4QPH2
Q8IYJ0
Q13835
Q9Y446
Q8TCW9
Q15111
O43688
Q5VZY2
O75051
Q9HCM2
O15031
P16298
Q5H9R7
P62937
P16112
Q9NWQ8
Q7Z443
Q494U1
Q16512
Q6P1J6
O75038
Q9NYT0
O14494
Q8TBJ4
Q32ZL2
Q9BX97
O43157
O60486
Q9Y4D7
P53350
Q14651
P13796
Q01453
P67775
P24666
O43586
P53041
Q8TCU6
Q9HB21
Q96JA3
Q99569
Q4KWH8
Q13393
Q96Q06
Q9Y342
Q04941
Q96AD5
Q8NEB5
Q9NRQ2
Q9ULL4
P40967
Q15165
Q15166
Q8N131
P22079
P53611
P43119
P42356
Q99755
Q9UKJ0
Q9H307
P12273
Q13018
Q9NZF1
Q6UQ28
P00747
O00592
P63128
Q86YR6
P09923
P04070
Q15124
Q5UE93
P01833
Q3MUY2
P11309
Q13563
Q9HB19
Q96S99
Q53GL0
Q8N3E9
Q9BRC7
O00168
O14495
Q6T4P5
Q9HBL7
O15162
Q8TCS8
Q9NP85
Q9NWT1
O00329
Q504Y2
Q8NFJ6
Q99541
Q9UIW2
P51805
Q969W9
P60510
Q70Z35
Q14761
P23468
Q9HD43
Q12913
Q6UX71
P23942
Q7RTY9
P24158
P55786
P29074
Q86YD1
P23467
P23469
P23470
Q15256
O14522
P23471
Q9BQR3
Q8NDX1
Q96NR3
Q12923
P08575
Q16827
Q92729
Q96I34
Q96T49
P62136
Q13356
O75915
Q9BXM0
P13727
P04156
P22891
Q6PEW0
Q13519
P05187
O43663
O75626
P30041
O43272
P15309
Q9UI14
P06401
P49683
Q9UKY0
P07225
Q99946
Q15063
P10696
P05186
P32119
P27918
Q7Z6L0
Q7Z5A4
O43653
Q86XR5
A5PKW4
Q13882
P26045
P21246
Q13332
Q6NZI2
P78395
P16471
Q8TB68
Q16651
A6NEC2
P06737
Q9UL25
P51157
Q8WUD1
Q15286
Q96QF0
P63000
P11233
Q9NYI0
Q8IYL9
P49190
Q13308
P17706
P30520
Q7Z7A4
A4D1S5
Q13636
Q9BZG1
P61020
Q7Z6M1
P10114
Q9Y272
Q7Z444
Q9NS23
O00194
Q14964
Q8WXH6
Q92932
P18433
P10586
Q15262
P28827
Q16849
P15151
P59190
Q9NP72
P57735
P25105
Q03431
Q15678
P35236
O00391
Q6ZRP7
Q05209
Q86UN2
Q86UN3
Q6MZT1
P61026
Q86YS6
C9J798
P20339
P15153
P61224
Q70E73
Q86WH2
Q86YV0
Q15907
Q14088
Q96DA2
Q9H2M9
Q9ULW5
P20336
Q96E17
P61018
P51148
Q92930
P60763
P11234
Q13702
Q96S21
Q9NYR8
O95980
P20742
Q96P65
P50876
P51153
P61106
P57729
P20337
O95716
P20338
P61006
Q15283
Q8NC24
Q9H1J1
Q9H0T7
Q7Z6P3
P51149
P51151
Q9NP90
O60894
Q96S59
P62834
O14807
Q9H1K0
Q9BRK0
Q96D71
O15258
Q5VY80
O14966
P35241
Q8NFJ5
O60895
Q9Y3L5
Q14644
O95294
Q9UL26
P51159
Q9P258
Q14699
Q2PPJ7
Q9NS28
Q8NE09
P49798
P49802
A5PLK6
Q6WKZ4
Q86X27
O14924
O43566
O15539
P18577
Q02161
P62745
Q9NVN3
Q5UIP0
P78509
Q96B86
O76081
Q9NX52
P61586
O00212
O15034
Q13671
Q9Y572
Q13972
P47804
O94810
O15492
Q2M5E4
P49796
P49758
P57771
O75916
O94844
Q9UBD6
Q6PJF5
Q96D21
A1A4S6
A7KAX9
Q7L0Q8
Q9NPQ8
Q99578
Q6H3X3
O43665
O14921
Q08116
P98171
P08134
Q5EBL4
Q8WZ73
Q6NW40
Q15669
Q96L33
Q9UQ26
P61225
O43374
Q12829
Q06141
Q8IYK8
Q5JS13
O14827
Q9H4E5
P17081
A6NED2
Q8IUW5
Q9BXF6
Q52LD8
Q9H0H5
Q9H310
Q9HBH0
P62987
O75783
Q9BYZ6
P84095
Q86UR5
Q8TDU9
Q13546
Q969X0
Q9Y6N7
O75116
Q16518
O95398
Q96KN7
Q13464
Q03395
P10301
Q8TEU7
Q684P5
Q9UNE2
P62070
O43159
Q8WZ75
Q9BZX4
Q9Y4G8
Q7L523
Q9BVN2
Q8WXD0
P34925
P25815
P55011
Q8WWT9
Q9NRA2
O75751
Q6T423
Q9UGH3
Q96QD8
Q99624
Q9NY26
Q9BRY0
Q9ULF5
Q504Y0
P48066
Q9UN76
Q9H2J7
Q8TBB6
O43865
P62979
P23396
P59025
O95197
Q9HCY8
Q9H2X9
Q9UHW9
Q13183
P46059
Q6NT16
Q9BZV2
O95977
Q9Y694
Q8TCC7
Q9Y226
Q9Y267
A6NK97
O43511
Q99808
Q7RTT9
Q9H2H9
Q96GZ6
Q86VL8
Q8NBS3
Q2Y0W8
Q15437
P31639
Q2M3M2
P31641
P48067
P18827
Q96S79
Q9BZR6
Q5QGT7
Q9HBX9
P06703
Q8WUM9
Q96S37
Q8WUG5
Q96BI1
Q92681
Q92737
Q9BSG5
Q9Y666
Q9BZW2
Q9UKG4
Q16348
P41440
P21453
Q9H228
Q9H2B4
Q8TBE7
Q8IZM9
Q9NP94
Q15043
Q9NWF4
P0DJI9
P35542
Q9UL12
Q9GZV3
A0PJK1
Q8WWX8
Q9NQC3
Q9BQQ7
Q59EK9
P29377
P60903
P80511
Q9HAS3
Q14542
Q2M3R5
Q8TF17
Q96JW4
Q6U841
Q9Y6M7
Q9HAB3
Q9NSD5
Q9GZN6
Q8TCU3
P02743
Q9Y345
P48029
Q9UQD0
O95136
Q8IVM8
Q86VW1
Q8NG04
Q86WA9
P50443
Q8TE54
Q495M3
Q13433
Q96FL8
Q9BY07
Q9H1V8
Q8IXA5
Q96BY9
P53794
Q92911
P31645
P21583
P51172
Q14160
P08865
Q969I6
Q6ZMH5
Q8IVJ1
P0DJI8
P17900
Q9Y289
Q8N695
Q01959
Q8TAC9
Q96NL6
Q8WVN6
Q6P3W7
P34741
O00560
Q92854
Q13591
Q8NFY4
P04279
Q15019
Q99719
Q15047
Q16586
Q16585
O14492
P98077
Q6S5L8
Q92835
Q9C0C4
P49908
Q9NRX5
Q9Y617
Q53EL9
Q9P0V3
Q9BYB0
Q15464
P29353
Q8IUQ4
Q4ZJI4
Q9H5Y7
Q9HCE7
Q96L92
O14512
P01241
Q9NY91
P30531
Q6ZMJ2
Q7Z5N4
Q9Y6D0
Q9NPR2
Q9NTN9
Q9H3T3
Q9H3T2
Q13530
Q9BQI5
Q6ZV89
Q92529
P78324
Q8TF72
O43166
Q9Y286
Q9BPZ7
Q86WV1
Q96FQ6
Q13621
Q9UP95
Q9BXP2
Q9Y2C5
Q99500
O15244
A1A5C7
A6NKX4
Q96RN1
O00337
Q8WUX1
Q8N1S5
Q9NQ40
P48065
Q1EHB4
P23975
P35498
Q9UI33
O75056
Q96C92
Q14242
Q9H3S1
Q16181
Q15858
P47872
Q8IWY4
P31431
Q9H190
Q02383
Q12884
Q9Y6X1
O43556
Q96B97
Q7Z6J0
Q13796
Q9UNP4
O00241
Q9Y3P8
Q96T83
Q13291
O94813
Q86VE9
A8K8P3
Q96HU1
Q9Y566
Q9UPX8
Q9UQ13
B4DS77
O60292
P48764
Q92581
Q5TAH2
Q9H6Q3
Q8IYB5
Q96RF0
Q8N9S9
Q9Y5X1
Q9Y6L6
G3V0H7
Q9UIG8
Q3KNW5
Q9H015
Q4U2R8
Q63ZE4
Q9NSA0
Q8N4F4
Q9UHI7
P40879
P58743
Q9BXS9
Q7LBE3
Q9Y2P4
O43868
P78382
Q7Z2H8
Q6P5W5
Q695T7
Q9NP91
Q8TDM5
P43007
Q99884
Q8WVM8
Q99250
Q9NY46
Q01118
Q9BQE4
Q9H2E6
O75326
Q58EX2
Q6UXD5
O95754
Q6ICB4
Q8N474
Q5HYK7
Q96LC7
O43699
Q9NPC8
Q9UBY0
Q9UIB8
Q0VAQ4
O95295
Q6IA17
A6NLE4
Q9P1W8
O75563
Q14940
P03973
Q9BSF0
A6NGZ8
Q9HAU4
O00161
P60880
Q9NRS6
Q9Y5X3
Q9NYB5
O94956
Q9H2Y9
O15524
Q01892
Q8WWL2
P35321
P35325
P22531
Q9H254
P10124
Q4G0N8
Q96DU3
O15105
Q13884
O60749
P46721
Q9NPD5
Q86UG4
P08294
Q8TCT8
Q8TCT7
Q9BYE4
Q14515
P02549
O43609
Q9BX66
Q9H3Y6
P28290
Q8WYL5
P32745
P01242
Q9HB58
P29508
O43278
P22528
Q96RM1
Q01082
Q14247
Q9Y5Y6
Q9UNH7
P49903
P12931
Q9GZT4
P30872
Q9Y2K9
Q13586
Q9P289
P61266
O15400
Q9UNK0
Q86VW0
Q8N4B1
Q13326
Q99962
Q969X2
Q6ZMC9
Q6AI14
Q8IVB4
Q07837
Q14BN4
Q96H20
O95721
Q9NY99
Q7Z614
Q9BZZ2
Q96BD0
Q6ZQN7
Q02447
P48594
Q8TCT6
P35326
Q96N96
Q9C004
O94875
Q96SB4
P35346
Q8WU08
P52630
Q6NZ63
Q86TL2
O94804
Q9UEW8
P27105
O75558
Q8N4C7
Q15833
Q8NFX7
Q8IWU6
P60508
Q6UW49
Q9NYA1
O43291
Q5BIV9
Q96JI7
Q13813
O15020
O43597
O76094
Q14714
Q8TAV4
Q13033
Q9BXA5
Q9BRV3
Q96LD1
P04278
Q08ET2
A6NMB1
Q9Y336
Q9NQ25
P55000
Q5SQN1
O95219
O94964
Q15506
Q8N0X7
Q13103
P22532
Q7Z698
Q7Z6B7
O75044
O43805
P31391
O95210
Q9P246
P32856
O00186
P63165
M5A8F1
Q15527
Q9UH65
Q08AE8
P11277
Q9HD15
Q9C0H9
O43295
O94768
Q9UHE8
Q658P3
Q9UJZ1
Q5T5C0
Q8N2H4
Q5T7P8
Q86SS6
Q9NYV9
Q7RTR8
P59540
P40200
Q9C0C2
Q71U36
Q6PEY2
Q9H853
Q9NY65
Q3ZCM7
Q9Y2I9
A0A087
A6NER0
P0C7X1
Q9NY15
Q8N3U4
Q9UGK3
P40763
Q16623
Q6ZWJ1
Q96I99
Q7L0J3
Q9UQF0
Q16563
Q8NB59
Q9BSW7
Q8IYJ3
Q8TDW5
A6NC51
Q9C0D5
Q4KMP7
P68363
Q9BQE3
Q86XR7
P20061
P53597
P14410
Q8IWU5
Q9UGT4
Q496J9
Q58G82
Q9H7V2
O43426
Q9BT88
P59535
Q9NYW7
Q9NYW6
Q9NYW4
Q9P1P5
Q96RI8
Q8N5C8
Q15046
Q8N3V7
Q8N9I0
Q8NBV8
Q4VX76
P59542
P59533
P59537
P59544
P59551
Q9NYW3
O14804
Q969N4
Q8N9U0
O95425
Q9BQS2
P21579
O00445
P30874
Q8WWQ8
O95793
P52823
Q8NFT2
Q687X5
Q86WV6
Q5VSL9
Q12846
O43752
Q96L08
Q8NHG7
P08842
Q13277
P61764
Q6J9G0
Q7L1I2
Q96PV0
Q92797
O15056
Q9BVA1
Q9ULP9
Q9BT92
Q96GX1
P42680
Q9NT68
Q9Y6M0
P05452
Q08629
Q13748
P68366
Q13885
P04350
P23258
P24821
P13726
Q5JTD0
Q9BXR5
O60603
Q9HCH5
Q96C24
P37840
Q6ZMB5
P59541
Q9NYW1
P10636
A6NDS4
B9A6J9
Q86TI0
P01135
P21980
Q08188
Q86TG1
B9EJG8
Q9NYV8
Q53R12
Q9NYW5
P21731
Q96RJ0
Q9P1P4
Q96RI9
P09758
Q9BXI6
Q8IV04
Q13509
P68371
P07437
Q6NUS6
Q96PL2
Q8IYR6
Q9UQP3
O43294
Q6XYQ8
Q8IV01
Q7L8C5
Q9BQG1
A2VDJ0
Q9NYW0
Q9NYV7
P59538
P59534
P59536
P59539
P30408
Q9H2K8
Q9UK61
A6NHL2
A6NNZ2
Q8IZP1
Q6DHY5
A6NFQ2
P01848
P49368
Q17RD7
Q9H2B2
P59543
O14894
Q9NYW2
Q9BUF5
Q6IPX1
Q9BTW9
Q13569
Q2MV58
O75443
Q9UGI8
P10646
P05543
Q9Y4C2
P20062
P13385
P51864
Q9UKZ4
O43493
P35590
Q86V40
P01033
P58753
Q15399
O60602
B3SHH9
Q9BX74
Q9BVK6
A6NI61
Q9P273
Q6N022
P02786
Q5T1C6
Q8IVF5
P20366
Q6ZMR5
Q9BTD3
O14668
Q8TAF8
A6NDV4
P50591
O43557
Q9UNG2
Q9Y5U5
P20333
P36941
P25445
O75604
O95258
P36537
O00322
O00526
O75631
Q92738
P46939
P51809
O75348
Q96LB4
Q9UKW4
P42681
P0CG48
P54578
P01733
P63146
Q13107
Q9UHD9
Q8NB66
Q86WB7
Q495M9
O95164
P47901
Q8TAA9
Q9H2G4
Q6IQ55
Q86TV6
Q9UPX0
Q9NUW8
Q16222
Q9BSL1
P30530
Q6ZN44
Q8IZJ1
Q6UXZ4
Q9P2D8
Q8N2C7
Q03405
Q9BT76
Q9UKP6
Q8NER1
P19075
P49638
Q9H313
P04436
P04437
P61077
P0CG47
Q9UK80
P35125
Q9UMX0
P55089
Q70J99
Q9UBN6
Q9BUZ4
Q9Y4K3
Q6PIZ9
P14373
Q7Z4N2
O95859
O60636
Q12999
O60637
P07996
Q9ULT0
Q9BSA4
Q9C0H2
Q06418
Q5T2D2
Q6UXN2
O75762
Q7RTX1
Q9BY10
Q8NG11
O95858
Q9BY14
P29597
Q9NZ09
P48995
Q9UL62
Q9NZQ8
Q7RTX0
Q92574
P62079
O43657
O75954
Q96AE7
Q15361
Q9P2J2
O43914
P40818
Q9Y210
Q9BX84
Q9HBA0
Q96FV3
Q96QS1
Q86UF1
Q13454
P01737
P04435
Q5DID0
Q9Y6N9
Q13336
P23763
P21283
P54219
Q9BXE9
Q4G0F5
Q9Y487
Q96QK1
Q96IQ7
Q9UPW8
O75841
P07911
P15313
Q9UI12
Q9P2U7
Q9H598
Q9NY84
Q93050
Q9UK41
Q8IWV8
Q13564
O14795
O95185
Q15849
P37288
P61421
Q8N8Y2
Q15836
O95183
P38606
P21796
P17948
P09327
Q8NFZ6
O95498
Q5VIR6
Q8IW00
O75554
P30518
Q16572
P36543
P19320
Q7Z5H4
Q8TDU5
Q9UEU0
P56703
O00755
A6NIX2
P63027
Q9BV40
Q6EMK4
P15498
Q9HBM0
P35968
Q6PFW1
O95497
P21281
P52735
Q9H7M9
Q96RL7
Q9HBG4
Q96JG6
P04275
C4AMC7
Q96NZ8
P04628
O15537
P32241
P41587
Q05940
Q9GZP7
Q7Z5H5
O75436
A5D8V6
Q9UBQ0
Q9H1J7
Q9GZV5
Q9UPY5
Q9H6D3
Q96GC9
Q9H9H4
Q13488
Q96JC1
Q7Z7D3
Q14508
Q9Y6F9
P56705
Q9H0M0
Q5T9L3
Q8IZH2
Q86XK7
A8K0Z3
Q6VEQ5
P56704
P56706
Q6PP77
O75695
Q8N1B4
P02774
P04004
O00401
Q9Y3S1
P78423
P46094
P55808
Q5GH77
Q01831
Q96QU8
Q9UBH6
O15498
Q9BSR8
Q92536
P07947
P25311
B2RXF5
Q8IVQ6
Q9ULT6
Q9BRI3
Q9UDY2
P60852
P21754
Q9UK55
Q9NQZ6
Q8IYP9
Q9NXF8
Q5T4F4
Q8TAD4
Q9GZM5
Q9UM01
Q401N2
Q8IUH5
Q9C0B5
Q9UIJ5
O95049
P43403
O15231
Q9Y6X8
Q96E35
Q8NHG8
Q86U90
Q5W0Z9
Q9Y493
Q8N966
Q9Y6M5
Q07157
Q05996
Q6XR72
Q99726
Q15942
Q8IWU4
Q12836
P49815
Q86TI2
Q9NX74
Q92949
P23769
Q9BUP3
Q8IUF8
P09486
Q99576
Q9NZD8
P29590
Q7Z7G8
P54274
Q06609
Q05086
Q8TE56
Q8IU89
O14647
P11511
Q96CD2
Q1MSJ5
P19113
Q8TDJ6
Q7Z2Z2
Q56NI9
Q96DP5
A8MQT2
Q08AF8
Q9UJ55
Q0VG99
Q92794
Q08397
Q8NEM0
O14770
B2RTY4
Q96FI4
Q12965
Q9NZP6
Q6ZMP0
Q9Y236
P11686
P23284
P48651
Q7LG56
P08708
P63162
Q8IVN8
Q14159
Q7RTU9
Q07617
Q93045
Q6P1X5
Q6NXR4
Q9H267
Q1A5X7
Q9Y6A4
P20908
Q0VDD8
Q9UFH2
Q9C0G6
Q96JB1
Q8TD57
Q8WXX0
Q9NYC9
Q6ZR08
Q9P225
Q9P2D7
Q8IVF4
P03905
Q9NTX7
P10828
Q14207
Q14134
O96017
P08047
Q92878
O60934
O14757
Q99708
P35713
P15927
Q6ZW49
P23025
Q96SD1
Q9BXW9
Q6SJ93
Q14676
O75943
O94761
Q8IXU6
Q16665
P41238
Q13352
O15516
P02775
Q53GQ0
Q96D03
P30793
Q5VTD9
Q16609
P02776
P25787
P25788
P25789
Q92599
O43236
Q86V25
Q9NQZ8
P35520
P23219
P23526
Q15195
Q02325
Q9H3S5
O75829
P49767
P02452
P14598
Q9NUQ8
P54259
Q9H6U6
Q13489
Q92793
Q6UXH8
P46527
O95180
Q99459
P25067
P49747
Q9NR63
Q7L576
Q14999
Q9NR30
O43293
Q96N67
Q96GG9
Q96JJ3
Q13838
P01588
P14921
Q9H2F5
Q53EP0
Q15007
O76093
P31371
Q99958
Q92990
Q15011
Q14469
Q86WP2
O60565
Q03014
Q9Y2N7
O94992
P49137
O00470
P18054
Q9BVC4
Q9UQL6
O95235
Q16787
Q9H9Z2
Q16873
P14174
O95140
Q6WCQ1
P14780
Q5VZE5
O43639
Q9UN36
P19878
Q9BXJ9
Q32MK0
O14974
Q15080
Q9Y6Q9
P03891
Q9HDB5
Q9H2W6
Q9Y2Y6
P21580
Q9GZP0
P07585
Q9NYY3
P35354
P51817
P85299
P18031
P50749
Q9NRY4
Q8N264
Q9P2R6
Q6R327
Q8WWW0
Q969G3
P53814
Q9Y6E7
O60687
P11831
Q13501
P25325
Q6PGP7
Q9Y6W5
P47989
P12956
Q9UK33
Q9BRR0
Q8N1G0
O95125
P08246
Q13609
P42768
Q9NRG9
P33897
Q96AP0
Q8NFV4
P63267
Q8NI60
O95831
A8K2U0
P78314
Q9H0P0
P26439
Q9NRW3
Q9HC16
O75027
P61966
Q92685
P56377
Q15052
Q9Y672
Q9Y4X0
P21397
Q9H553
P49418
O95076
P51816
Q5TGY3
Q9GZX7
Q9NP73
Q99424
P05549
Q92481
Q7Z2E3
Q76L83
P08243
Q8IXJ9
Q86TH1
P59510
Q8TE60
O15072
Q9NRL2
O75173
Q13825
Q99728
Q8N6G6
P46100
Q9P2N4
Q9BZE3
Q8WXE1
Q8WUZ0
P12643
Q9BXK5
Q8NCR0
Q9HBU1
Q6PJG6
Q6RI45
P53634
P30279
P86791
Q92851
Q9GZL8
P33076
Q99643
Q6P1J9
O76039
Q14790
Q8WXQ8
P42771
Q96EU7
Q9H211
O60308
Q9BXQ6
P15882
Q5BLP8
Q96MR6
Q96LT7
Q8IXS2
Q15131
Q99741
O14627
Q9BXF3
Q8TD26
P53420
P29400
Q14050
Q9BWT1
P0C854
Q14031
Q14055
P12107
P05997
Q8IY22
Q7Z624
Q9BWP8
P43320
Q8IYA6
Q8IZC6
Q96S19
P49711
Q13620
Q5H9S7
P07320
O14578
Q9BT78
P53673
P53674
P07315
Q8IYB7
Q9H816
Q16854
P28845
Q9NP97
Q92988
Q9UPY3
Q96LL9
Q9UI46
P55265
O60832
Q86Y56
Q5T1V6
Q14129
Q8WYQ5
Q8NEU8
Q12882
Q9NZW4
Q08426
O95163
O94777
P19525
Q8NF50
Q9Y5R6
Q13144
Q13216
Q05639
Q9UI10
Q9NR50
Q04741
P19447
Q03112
Q9UQ84
Q06265
Q5T890
Q01780
O00167
O15360
Q96MK3
Q9Y3I1
O75844
Q9NW38
P62508
P41212
Q99504
Q9NX38
Q8IXL6
Q15910
Q00597
Q6UN15
P31513
Q5JSP0
Q13461
Q12952
Q9BZS1
Q5H8C1
Q5CZC0
Q9C0B1
O95479
Q9H334
Q14353
Q14435
Q96RT7
O75496
P38646
Q96IJ6
P15586
Q9Y5P6
Q6IS24
P81274
Q92805
Q9BZE0
Q8TE85
Q06210
Q8NEA6
Q6FI13
Q14789
Q8IUE6
Q7L7L0
Q16777
Q4V328
A8MVW5
Q13495
Q9P267
Q9Y5Q3
P51608
P53667
Q99698
O75444
P23490
Q9BV36
O60663
P31270
Q4G0P3
P52926
P31277
Q9NQG7
Q9NP08
P00492
P61978
O15347
P78411
Q9BYX4
P56537
O14896
P35475
P78318
Q7Z6Z7
P31271
P35453
O75874
Q9P2H3
Q96T52
P22304
Q96RY7
Q96LB3
Q7Z4S6
Q53G59
Q03164
O14686
A4D126
Q9NQ38
O95678
O60341
Q9Y283
O00142
Q4G0J3
Q86VQ0
Q969G2
Q8NES3
Q9UBR4
Q9UFC0
Q9Y2Q5
P05455
P08493
Q9NQG6
Q9BQP7
Q8NDY4
O75030
Q93074
P58340
P43246
Q86VX9
Q02505
P50219
O75081
Q13126
Q8TAX7
Q7Z5P9
P04198
Q8WXR4
P59046
Q9H195
P17050
Q00872
Q9H9Q4
Q9GZT8
Q6ZNJ1
Q9UI09
Q00604
O95299
Q96PY6
Q9Y6K9
Q8IVL0
Q12857
P43354
Q63ZY6
Q92621
Q9H3P2
Q96IV0
O96028
Q3KNT7
Q8WUM0
Q9NPP4
Q96P11
P57740
O00567
P52948
Q8WXI9
O75147
O43929
Q9NVE7
Q8N1F7
O43612
Q9BZ23
P46777
Q9H9A7
Q8IYW5
Q9NWF9
Q7L0X0
P11387
Q86UV7
Q92734
O15533
P07951
Q8NDV7
Q86XT4
Q9UJV3
Q86UV6
P15863
Q9UPP1
Q8NDX5
Q8IWS0
Q86YC2
P23760
O95453
O15120
O60733
Q8TEQ8
Q969N2
Q9NQ66
O00469
P54277
P54278
P10619
Q5SWA1
P37287
Q9NUD9
P49335
Q9H8P0
Q15147
Q7Z3K3
Q02809
O60568
O15305
Q8WZA1
Q8NBT0
P60891
P28066
Q9NQX1
Q99811
O75688
Q8NHR9
Q9HCU5
P28070
O96011
P29350
P26374
Q09028
P62877
P38159
Q9UKA8
Q15042
Q9H082
Q9NW13
P48382
Q8WYP3
P05451
P35250
P0C0E4
Q9Y5S9
Q9H902
P61313
Q96E14
P10155
P62081
P14678
Q92622
Q9Y2D2
P78381
Q9NSC2
Q14108
P82921
Q9NZ71
Q8N1F8
A6NNN8
Q2MKA7
Q9Y3A5
O15041
Q9C0A6
Q7Z333
O60880
P35716
Q9NRF2
Q11203
P78330
O43175
Q9BYW2
Q9UPW6
Q9P283
Q15427
O60264
Q9H040
P51531
P52788
A2VEC9
Q9Y5W7
Q8NFV5
P57073
Q6ZRS2
Q8NB90
Q9BUD6
Q9UJ98
P35711
P42224
Q9HAC7
Q9NZQ3
Q13043
Q9NSE4
Q96SF7
P56192
Q9Y2Z4
P47897
P41250
Q9Y458
Q6N021
Q9C0I4
Q96BZ9
P21675
Q15813
Q96SF2
Q8NFB2
O95947
P24557
P55072
Q96Q45
O60220
Q9UM00
P49459
Q969E8
Q8N427
P22310
Q93009
P09936
Q9BQ65
Q92890
Q8IYL2
P83876
Q96PF2
P19971
Q9NZR4
Q8WVS4
Q2M389
Q2YD98
P11473
Q86XT2
Q92889
O43516
P98170
Q6UE05
Q9H6R7
Q9P202
Q96EX3
Q9GZT5
Q9NZC7
O75800
Q96JG9
Q14966
O43264
Q16587
P61236
Q99592
O60315
Q9Y6Q3
