# Supplementary material for: Intrinsically disordered proteins and structured proteins with intrinsically disordered regions have different functional roles in the cell
Source: PLoS One. 2019 Aug 19;14(8):e0217889. doi: 10.1371/journal.pone.0217889 (PMC6699704; doi:10.1371/journal.pone.0217889)
Supplement: S4 Text — Lists of the neurodegenerative-related proteins found in Uversky [51] and considered in this work. (TXT) [file pone.0217889.s018.txt]

Q9BYB0
P05019
Q8NEU8
P14416
P31645
P07101
P21964
P08172
P00325
P47869
Q9NYV7
P05067
P49768
Q9BXS0
P10636
P02649
P37840
Q5S007
Q12830
O94985
P49841
Q92673
P49810
P78380
P04156
O15294
O00429
Q13501
P0CG47
O14672
P01112
Q9UMX0
P09429
P19525
Q99714
P09936
Q8IU99
P17174
P49753
Q9NY61
P01011
Q8IZP0
Q8IZY2
O00189
P51693
O00213
O96018
P55008
P0C7U1
Q9NR71
Q99767
O75173
P56817
Q9Y5Z0
Q96A70
P55290
P07339
Q86XJ0
Q6PI77
Q15078
Q9HA72
O95992
Q00535
Q99828
P34972
P06276
Q5KU26
P08174
Q9Y2W7
Q9UBT3
O94907
Q9UBP4
Q15392
Q9UBU2
O60344
Q16555
Q8IZD9
P49770
Q04609
Q14192
A1KXE4
O75369
P02794
P04406
P39905
P14136
P35052
P49840
Q15011
P46089
A4D1B5
Q8WXG6
Q14114
Q96L34
P56270
Q9P0L2
P25021
Q9UQF2
Q8IVG9
P48730
Q9Y287
O60259
Q92876
Q9UHC1
P02795
P25713
Q9UN36
Q92686
Q9Y2A7
O96009
P03891
Q9HDB5
P03886
P49757
Q96A73
Q8N6D2
P49755
Q9NRE2
Q63HK5
O75509
P52888
Q4V9L6
P02787
P23219
Q9UHG2
O75914
Q92508
P22061
P53041
P35354
Q08209
Q8IV08
P55786
Q5JRX3
Q9UKY0
P55036
Q15109
P49756
Q86X27
P05451
P49758
Q5R372
P62987
Q9NTX7
P06702
P62979
Q01105
P38935
Q8WXA9
Q8N9Q2
Q8IWL8
P08047
Q9NZQ3
Q93045
Q16143
Q8N3V7
Q6ZVD7
Q9UIK5
P68036
P0CG48
Q92575
Q6ZSZ6
P49754
P27449
Q13564
P21796
P62760
O75436
P49750
Q6NXT4
P82279
Q16518
Q86VQ0
Q02846
O15078
Q13402
Q68CZ1
Q96KN7
O76090
Q9HAN9
O43186
O75445
Q16281
P20839
O00294
Q12866
Q15051
Q9NZN9
Q96NR8
Q6KF10
O95237
O75161
O95447
Q8TDR0
O15259
Q8NEZ3
Q9UPV0
Q5IJ48
Q9GZR5
O60928
Q9Y2I6
P36955
Q7Z3Z2
Q86SQ7
Q9P0W8
Q2M1K9
Q7Z333
P00441
Q96Q42
Q70E73
Q99497
Q9GZT8
P03950
P55072
Q15303
Q13148
Q9C0K7
Q96CV9
Q9UHD2
Q8TEW8
Q96Q40
P35637
Q96Q45
O95292
O60296
Q99720
P09651
Q96JB8
Q8N187
Q96Q35
P27348
Q53TS8
Q99700
Q9C0K0
Q92851
Q14790
Q8WYQ3
Q9UQN3
Q96LT7
O15519
Q9UQ52
Q14203
Q9NSK7
Q14184
P42658
Q96C11
Q6P1L5
Q8TBJ5
Q92562
Q76N89
Q14449
P43243
Q96JE9
Q8NDH6
P51884
P20700
Q6ZS30
P12036
P14920
Q96E52
Q9NV58
Q9NZC2
Q92734
Q96QT4
Q96IZ0
Q15165
Q15166
P41219
P27169
Q9UBK2
P07737
Q9NQ40
Q96JI7
P35711
Q86SS6
Q9NUM4
P68366
Q9UHD9
Q9UPW8
P35555
P84022
P36897
P61812
P02545
P02461
P98161
P37173
Q15746
P62736
P17813
P35749
Q13976
P12755
Q03167
P54886
O95967
Q9UBX5
P15502
P02792
Q13361
Q9UIH9
P51608
P15884
Q05086
Q0D2K0
Q7RTP0
Q04671
Q8N8Q9
Q92581
Q6NVV3
O95453
O60312
Q7L576
P31644
P63162
Q9NZP6
Q12879
P32004
P28799
Q7Z2E3
P78527
Q13263
Q96T60
O15409
Q5HYA8
P25391
Q13426
P24928
Q7Z4L5
Q8N157
O75665
Q8WYR1
Q14839
Q2M1P5
P18887
Q9NQZ6
Q9NRR6
Q9Y4W6
Q3SXY8
Q9P2K1
O60308
Q9H799
Q9BYV8
Q1MSJ5
O60303
Q9NPI0
Q9H6L2
Q9P0N5
O43924
Q96GX1
Q9BVV6
Q6NUS6
Q2MV58
Q9BT04
Q8N0W4
Q9NZ94
Q7Z3K3
Q13315
P54253
Q16595
P54252
Q13535
O15265
O00555
O15020
Q86WG3
Q14207
Q09470
P54098
Q9UBB4
Q14134
Q9UNE7
Q14643
P35498
O14773
P49959
P60484
Q06787
Q8NI60
P19634
P12235
Q9Y653
Q8N2K0
Q00005
O75027
Q02410
Q9NW15
Q8NFD5
P54802
Q9NTI2
P0C7T5
Q8WWM7
P13637
Q9NQ11
P0DMR3
Q16720
P05089
P54259
P03928
Q156A1
Q04656
P00846
Q3B7T3
Q9Y276
P16278
P43251
O43497
O00305
P35219
Q69YN2
O14757
O96017
Q9H3J6
P25063
Q8IWX8
Q9Y6Y1
Q7KZN9
Q99708
O75208
Q16740
Q96H96
P51788
P31327
Q12887
Q13620
P08034
Q9P219
Q5TEA3
Q5T442
Q2NKJ3
Q96SD1
Q13217
P26358
Q9Y4D2
P51659
Q96HY7
P43003
P13639
Q14232
Q86YH6
Q9UHN1
P18074
Q13144
Q9NYP7
Q9UI10
Q9NR50
P19447
P28715
Q9Y5Y0
Q9BXW9
Q92915
Q9NQT5
Q15884
P61328
Q96DP5
Q9P2Q2
Q9HCG7
Q86SX6
O14653
Q9Y5P6
O43424
P11166
Q14CZ8
Q13255
P54257
P49773
Q14676
Q5U5X0
Q9HD34
Q8IWL3
Q96N76
O00458
Q96RY7
P16871
P16389
Q14003
P05129
P22459
Q9UK17
Q96MP8
P78508
Q14722
P48547
O43896
Q96Q89
Q9H9P8
Q03426
Q03252
Q9BPX6
Q15049
Q10713
O60934
Q8N4C6
Q8IZF0
Q8N9F0
O00217
P49821
Q9UI09
Q5TEU4
P25189
O00483
O75251
Q99519
P60201
O15118
P43699
P03897
O00567
P61916
P08559
O60313
P10515
Q9H6K4
Q9Y619
Q01804
P03915
O60890
O14832
Q96K19
Q9NWF9
O14802
Q5SV17
P19438
Q96DA6
Q9H3S4
Q8NDV7
Q7Z392
O60683
P26367
P09619
Q9NVV4
Q6ZW49
P12004
P14222
P01127
P01213
O14986
Q13526
Q9Y5Y5
P10619
Q9NQV8
Q7Z3G6
Q96RR1
Q8IY17
Q58EX7
P60891
P08575
Q96MT3
Q7Z5J4
Q9Y3E5
Q14964
P22695
Q92878
O14949
P14927
O75943
P78509
P15927
Q7LG56
Q9NW08
O60930
Q92622
Q9NRA2
Q8WWV3
Q9NZJ4
Q8IXU6
Q9UQD0
Q08357
Q96KG9
Q7Z6J9
Q695T7
Q99250
O43819
P31040
Q8IX21
P60880
P56693
Q9Y5W7
O75558
Q15833
Q9UBP0
Q15526
Q9H173
P51649
Q8NB59
Q6PI48
Q8NF91
Q5JTZ9
P04350
P54136
Q9BSH4
P07437
Q96GW9
Q96I59
P20226
Q5ST30
P54274
O95932
Q6DKK2
Q6IQ55
Q9NUW8
P49638
Q70J99
O95551
Q13507
P23763
Q502W6
Q562E7
P98155
Q6P4I2
P23025
Q9NZC7
Q9UBH6
Q9UDY2
Q92610
P57073
P31146
P10828
Q01959
Q8IWU9
P98174
P46597
Q8IVB4
Q7Z699
P11362
P51787
P46531
O95831
P05231
Q9P2D1
Q9H3D4
P78504
Q06330
Q16620
Q01831
Q15475
O15160
Q99502
O60353
O75140
Q6V0I7
Q96JQ0
Q9H5Y7
P57796
P56915
Q9Y2S0
P13797
P12081
Q13428
Q9NZR4
P35222
Q13936
Q12955
P56524
P06730
Q9UHC6
Q8NDZ4
Q8WXX7
Q9NZV8
Q9BYW2
P49639
Q9UQB3
Q9HCK8
Q9UPP1
P27635
P78352
Q9H7Y0
Q9H2P0
Q96PE1
Q5JTC6
Q8IZP9
O14874
O60826
P0C2W7
Q14156
Q05639
P60893
O95714
P43358
Q9HCI5
Q9UJ55
P19622
P14653
Q7Z6Z7
Q8N6C5
Q5QGS0
Q9ULL0
Q9NR99
Q9UL68
Q6T4R5
Q9ULB1
Q9NVH6
Q12816
Q6ZSY5
Q96NR3
Q96DA2
Q9Y2D2
P48029
Q9C0A6
Q9UPX8
Q96PV0
Q53R12
Q9UKZ4
Q9UL62
Q8N859
Q9HC29
P21580
O00206
O15553
P18464
P0C0L4
P22301
Q5VWK5
P30464
Q99665
Q15198
Q14765
Q9BZF9
Q8NBM4
Q9HBA0
Q01668
Q9H6U8
P17861
Q9NRI5
O76024
P16615
P51531
P43005
O14732
O43272
P52732
Q7Z4N2
P42263
Q96HC4
O00139
P58304
Q7Z5B4
P47870
P49798
O14578
Q3SXY7
P34969
O75052
Q6PUV4
P59103
Q8IZU8
Q9H0Q3
Q6PRD1
Q9NPH2
Q9P2X3
Q9UGI6
Q96C45
Q9HCE3
Q9ULC8
P04637
Q16531
P38398
Q92466
O75807
Q8TDC3
Q9Y468
P29590
Q8IX03
O60260
P51587
Q9NX09
P42858
Q9H040
Q13362
P63151
P30153
P31941
P42684
Q9UKV3
P25106
P60709
Q04917
P63261
Q02952
O96019
Q6ZN18
P31749
Q14738
P63104
O14639
P31946
Q09428
Q13085
P62258
P61981
Q13541
Q8IVF2
Q99996
Q6P6C2
Q96LA8
O43299
Q4VCS5
P25054
Q9UBZ4
Q6NXE6
Q96K21
Q4LE39
Q9Y4B4
O14727
Q9UPS8
Q9UHB7
Q9Y243
Q9NRN7
P07550
Q5TGY3
Q16352
Q96BT7
P15336
Q8N9N2
O43313
Q9H981
Q8NB49
Q9ULZ3
O14497
P27695
Q9NZN5
Q9H9F9
Q76L83
Q9UBL3
Q4VC05
Q9NYF8
Q9H7T9
Q99728
Q9UIG0
Q9H1Y0
Q9HD36
Q9NWV8
Q16611
P46100
O43521
Q9P281
Q9UIF9
O00512
O14503
Q12983
Q8WXE1
Q07817
Q9P287
Q8NFC6
Q9UMX3
Q92843
P46379
Q07812
O60238
P46736
Q9Y6J0
Q96LW7
Q13137
P42575
Q96HB5
Q13901
Q9H8G2
Q5VTR2
Q13111
Q9H251
Q92793
P24385
Q00526
Q8NDD1
P45973
Q8N163
P24863
P42574
O60729
Q16589
O75909
P38936
Q5T5X7
P55957
Q9H0E9
Q9NXR7
Q9UKL3
Q14004
Q9H211
Q96GV9
Q5SW79
Q9HC77
Q86WJ1
Q15642
O75122
Q3L8U1
Q13185
Q53HC0
P78396
P20248
O96020
P51959
Q99459
Q2WEN9
P41208
O00257
Q99741
Q9UFW8
P10909
A5YKK6
Q96BT3
O75838
O15516
Q9H305
Q9NYV4
Q96JM3
Q14011
Q9BUA3
O95500
P42695
Q9ULM6
Q9UFF9
Q14031
Q9NZN8
Q8N655
Q9UKZ1
P13942
P39060
Q6UUV9
Q99627
Q86YQ8
Q70SY1
Q16526
Q96JB5
P10645
Q6IBW4
O75175
Q14894
Q13363
P67870
P39880
Q9NR28
Q96EP5
Q9UHG0
P78560
P68400
Q92905
P16410
Q9BT78
Q9UBW8
O60931
O95452
Q9UNS2
Q8WVB6
P29033
P53355
Q8IU60
Q13574
Q08211
Q9BUQ8
Q9UBU7
Q6PJP8
Q96N67
P49366
Q9NY93
O60443
P17844
P49917
Q9NP87
Q5JSL3
Q6UX65
O00148
Q13627
Q9HAF1
Q9NZJ0
Q92630
O75923
Q16254
Q7Z589
O60673
P60896
O60610
Q9NPF5
Q9UKG1
Q9NRF9
Q7Z5Q5
Q92997
Q96L91
P29317
Q9H9B1
P32519
P55199
Q52LR7
Q5FWF5
Q9UQ84
Q5T890
Q9NY74
P41162
O00167
Q9NVI1
Q9H2F5
B1AK53
Q9NVH0
O95677
P21333
Q8NB91
Q9NPI8
Q9UKB1
P16591
Q9P278
P98177
Q9NZ56
Q8N3X1
Q15018
Q9Y2M0
Q9NW38
Q9Y4F9
Q5HYJ3
Q99504
Q8NFZ0
Q9Y297
Q9UK73
Q15910
Q8IYD8
Q969H0
Q13451
P31371
Q5XUX0
Q96I24
Q9C0B1
O75293
Q0VG06
Q92945
O95257
P60520
Q9UM11
Q7L622
Q14C86
Q9UNW8
P36969
Q8TF64
Q13304
P62993
Q49A26
A8MXD5
Q8TE85
Q9NQ84
Q96SL4
Q6ISB3
Q9UHL9
Q71UI9
P0C0S5
Q17RS7
Q9UJY5
Q9NYZ3
Q13547
P78347
Q99879
O14929
Q7L7L0
P06899
P68871
Q16836
Q16778
Q92769
P34947
P51858
Q86Z02
P07948
Q15648
Q9BQ69
A1Z1Q3
P78559
O43324
P33993
Q9NVC6
Q13136
O94898
Q8ND56
O43504
Q9NXL9
Q8N4S9
P46821
O15525
Q14244
O95243
Q92633
Q15345
Q03933
P82970
Q9BUJ2
Q8WWQ2
P14210
Q9H2X6
Q6NT76
P07910
Q9UPZ3
P0DMV9
O43464
Q8IX15
P54652
P35557
Q9BQA5
P14866
O43390
P0DMV8
Q96FZ2
P61978
Q8NG08
Q53FT3
P52272
O60506
Q9NWY4
Q9NSB8
P34932
Q5SSJ5
P11142
Q68E01
Q8N9B5
Q9UPP5
Q16666
Q9H5V7
Q9UNL4
Q9ULG1
Q99081
P38919
Q96T52
Q86SU0
Q53TQ3
Q6PI98
Q9NXR8
Q9NVH2
Q63ZY3
Q92830
O75164
Q14145
O95251
Q96CX2
A0AUZ9
P56696
Q96J02
O60341
Q9UK53
O60271
Q04695
Q9ULR0
Q8WYB5
Q9Y2K7
Q07666
Q14807
P05771
Q05655
Q9UPT6
Q14654
Q8NHM5
Q99661
P24723
O00522
Q9P2K6
Q9UK32
Q6PKG0
O95232
Q9P244
O95835
Q969R5
O15151
P49736
Q14566
Q8NEM0
Q9ULC4
P08581
Q8IWI9
P14174
P40692
Q9NYL2
Q96BY2
Q96T58
Q96T76
O00255
Q14149
P30305
P43246
Q16539
Q9HCE1
Q8TCY5
Q8IXL7
O96033
Q99547
Q2TAK8
Q96NY9
P10244
P42345
Q9UM54
Q13506
Q9UBU8
P52701
Q9Y3D2
P49006
O96007
Q9H0A0
P15531
Q8TAT5
Q13469
O94916
Q99972
Q5VVJ2
Q9HC98
Q99574
Q9BT67
Q8NEJ9
Q6P4R8
P52298
Q96PU5
P46934
Q969S2
Q96PY6
Q9Y6K9
Q9NVX2
Q05586
Q7Z406
O14974
O75376
Q9BTX1
P35580
Q9UKN7
Q13765
Q14686
Q92597
Q9NX24
Q86X76
Q9Y2X3
P06748
Q96MG7
P34130
Q9BZ95
Q92621
Q9Y314
Q9NPH5
O96028
Q13224
Q7Z494
P35658
Q7Z417
O60285
Q8IVD9
Q9NTK5
Q96P20
Q15233
Q99743
Q9Y6Y0
O75694
P49790
Q9BVL2
P37198
P51957
Q6KC79
Q9C000
Q9HC10
Q8WXI9
Q9UBD5
Q15004
Q16625
Q9NZT2
O15527
Q96HA1
O15350
Q9H1E3
O60356
Q8N1F7
Q7RTW8
P32242
P27986
Q6VY07
P09874
Q13151
Q9H1D9
Q8NCN4
O76064
Q5TBB1
P39023
P60602
Q9H9A7
Q8IYW5
P12270
Q9UI30
Q9UNS1
Q92547
Q9NS56
Q9NSU2
Q9UHF7
Q99598
P32780
Q13769
Q9NQ88
P57727
Q9BSI4
Q96HA7
Q96KB5
Q8IY95
Q9Y2W1
O43715
O14763
P02788
Q8TDI8
Q8NEW7
Q8WZ04
Q9UJA5
Q96QU1
O15534
P57723
Q15121
Q8IZL8
P78364
Q9Y6F1
O95613
Q9NUG6
Q6Y7W6
Q9H1P3
Q9BZF3
O95747
Q86YP4
Q86U86
Q8IWS0
Q9Y5J5
Q8N2W9
Q8NBR0
Q8NC51
Q86W56
Q9BUH6
Q9NTI5
Q9UGN5
Q9BY77
Q9GZU2
Q9HB75
Q9ULU4
Q9H4B4
P62140
Q92576
O75928
Q9H611
Q496M5
P54278
P36873
Q99959
Q8N490
Q8TEM1
Q96QT6
Q5SRE7
Q9H307
Q13018
Q9UBT6
O43189
Q9BVI0
Q8TB72
O00232
Q14671
O75475
P41222
Q9UNA4
Q99575
P62136
Q13522
P30048
Q9BZL4
Q5JSZ5
O00487
Q14997
Q8WXF1
Q9NQV6
Q9Y248
P46060
P61289
Q06124
Q3MIT2
O60671
Q06609
Q9NS23
Q7Z6E9
Q8TDY2
O75771
Q2KHR3
P62877
P54725
Q96S59
P98175
Q96PK6
P49792
Q92600
P35241
Q9UKM9
Q6PCD5
Q9H4X1
O14924
Q9NRY4
P62745
Q5UIP0
Q86UA6
P27694
Q9UBZ9
Q15291
P78332
Q92900
P35249
Q6GYQ0
O76021
Q99496
Q13546
Q9UJD0
Q6NUQ1
Q5W0B1
Q13464
O95707
Q9NVU0
Q92766
Q9Y4G8
Q9Y265
Q01196
P23396
Q96T23
O43511
Q9UQR0
Q9NZ71
Q9NQZ2
Q96GD3
O95136
Q9Y3A5
O00422
Q15020
Q9GZR1
Q8WTS6
Q6AZY7
P48061
O76038
P42285
Q9UPN6
Q9HC62
P23246
Q8IXJ6
Q8IY92
P58004
Q96HF1
P58743
Q9UBT2
Q9UPW6
Q8WVM8
Q9NZV5
Q12872
Q6IQ49
Q86XK3
Q149N8
Q8N114
Q8IY18
Q14683
Q9H4L7
O43623
P23497
Q5MJ70
Q9BQI6
Q9UQE7
Q12824
Q06945
Q5TCZ1
Q96EA4
O15042
Q9UQ35
Q9BXP5
O94864
Q7RTU9
O00141
P12757
O95347
P51532
Q8TAQ2
Q53HV7
Q9UGK8
Q15831
P55854
O75934
Q8IX01
O75486
Q96Q15
Q7Z698
P31948
P63165
Q9Y5B9
Q13043
Q9Y2A0
Q9HBM6
Q9C0C2
P40763
O43463
Q96BN2
O14776
Q92537
P49591
Q9HCS7
Q16594
Q7L7X3
O95926
Q8N205
P61956
Q1ZZU3
Q9ULP9
Q13889
Q01664
Q8WY91
P24821
Q7Z6K1
P21675
Q9H2D6
P13693
Q14186
O75529
Q9UGU0
Q12789
Q9UL54
O75410
Q99426
Q9Y242
O75443
Q5QJE6
Q13888
Q9Y4R8
Q14188
Q9UM00
Q8TAF8
Q96RU2
Q9P2Y5
Q9UKW4
Q6NXR4
Q96LR5
P61088
O94782
P25490
P22314
P63146
Q96B02
Q01081
Q6ZU65
Q14694
Q15672
O94888
Q6UXZ4
P61077
Q13404
P51784
Q9Y5T5
Q70CQ2
Q9Y4K3
Q9UPN9
Q8WU66
Q92574
O43156
P63279
Q9Y6N9
Q9Y487
Q9NRR5
Q8IWV7
O95071
P15374
Q8NDX2
Q2YD98
P04628
Q92889
Q9BTA9
Q9BUR4
P98170
O75717
O95785
Q96S55
Q14191
O43543
Q9P202
O00308
P12956
Q8IY57
Q9ULM3
O95619
P46937
Q9ULJ3
Q8NAP3
Q5D1E8
Q5T200
Q15326
O75820
Q9Y4E5
Q9ULD9
Q96MX3
Q8N680
Q9P1Z0
P17029
O95201
Q8N1G0
Q96DT7
Q9Y2K1
Q9UPT8
Q6N043
Q8NCP5
Q8NF64
Q14592
Q5T7W0
Q9H582
Q8IYH5
Q9NUA8
Q969J2
Q9HA38
Q5VUA4
Q9H4Z2
Q5T0B9
Q96LW9
Q99592
Q96BR9
Q15911
Q68DK2
Q9UBW7
O60293
P37275
O60315
Q6P2D0
Q8NB50
Q9ULJ6
P17014
Q8N3Z6
Q6NZY4
Q5VZL5
O43296
Q96JM2
O15015
O95218
Q8ND25
Q14289
P78348
Q9NZG7
P04629
Q13635
Q16288
P06733
Q14721
O43520
P05090
P18085
O75366
Q13075
P55061
O95319
P36222
Q8WUD6
O75128
Q9UBG3
O95822
Q14195
P01588
O43909
P54764
P02771
Q9NZU0
O00339
P61244
O95760
O95069
O75582
Q16873
P09382
Q99707
P21741
Q9H239
Q96DH6
Q96GX9
P30990
O60936
Q96T66
P10451
Q9HCK4
Q8WZ71
Q9GZP0
Q9NRA1
Q9BXM0
P30041
Q9Y2H2
P21453
Q5K651
P07602
Q6SZW1
Q15772
Q8N0X7
Q71U36
P68363
P22105
Q99757
Q06418
Q969D9
O14795
Q6EMK4
O43895
Q12933
P42771
P40337
Q9BRK4
P25445
Q5JR59
P14618
Q13882
Q99816
P10721
Q16394
O43508
Q93063
Q5VWQ8
Q15172
P11171
P22303
P36544
P35318
O14862
P53396
O43184
P78536
Q9H7C9
Q07912
Q9UNQ0
Q9P2A4
Q9BYF1
Q8N961
P30154
P08195
P31751
Q9UM73
P39687
Q9NQW6
Q75V66
P20073
P15144
Q8N2N9
Q9Y2G4
O60678
A5PLL1
P10275
Q9H0R1
Q96BI3
Q6UW56
Q8IVW6
Q8IUR7
Q9BRQ8
Q9NVV5
Q9NVM4
P36896
A9YTQ3
O00170
Q9UHK6
P30533
Q9HCJ1
Q9H560
Q8N7J2
Q9UNK9
P55345
O95996
Q99490
O95490
P19961
P15121
O95352
P32121
Q9Y575
P54707
Q5T9A4
Q9C0F0
Q7Z3C6
O95236
Q96PE2
Q9Y284
Q9H6X2
P02647
P15514
Q9NR80
Q7Z3E5
Q9BZZ5
Q92974
O43488
P56559
P49703
Q9NT62
Q9Y4P1
Q76LX8
O43505
P25705
Q92560
Q9UIF8
Q9BQE9
Q9UKP4
O95429
O14514
P51572
P56945
Q9H6U6
Q14457
O00499
O15392
Q7Z7M8
P15291
O60909
P35613
Q9Y6D6
Q13490
P11274
Q5TH69
Q969J3
Q9NPI1
O75150
P55201
Q9BXJ3
Q9BXJ0
Q8WZ19
Q86UU0
Q9Y6D5
P51813
P60827
P0C862
P02746
P02747
Q5VWW1
B2RNN3
Q9Y2G2
Q8IUK8
P80075
Q9HCU0
Q8N1D0
Q8N6N3
Q8IZS8
P62158
Q6IMN6
Q9BXL6
Q9H257
Q03135
Q9NTU7
Q96JN2
Q9ULD4
Q9P296
Q8NFZ8
Q14511
Q9BXJ5
P55210
Q7Z569
Q99643
P07858
Q9UBX1
Q9UPW5
P16870
Q9Y646
Q8NHW4
P49918
Q5TB80
Q96G23
Q8N126
Q8WVQ1
Q5VZK9
Q16663
Q9BY67
P83916
P13501
Q13740
P60033
P22362
P08571
Q15762
O60477
Q76B58
O60566
Q9Y4F5
Q96EU7
O75973
Q9NY47
P00918
P21926
Q02224
P26842
P10809
Q9BWS9
Q9H444
Q96RK0
O75390
Q9H0W9
Q9UNH5
Q76M96
Q08722
Q9UJX2
Q15131
Q8WUJ3
P23435
Q99616
Q9ULG6
Q00534
P42773
Q53EZ4
Q8TDI0
Q9Y2V2
Q9Y4C5
P16619
Q71F23
P28907
Q8NCG5
P02462
P57737
Q9BZB8
Q17RY0
Q99829
P02452
P01189
Q6FI81
O43809
Q14008
Q9UQC9
O94983
Q96KP4
Q01955
Q8N668
Q8TCG1
Q96DZ5
Q86Y22
O75131
P23508
O43889
O95727
Q86VX2
O60543
Q96S95
P51790
Q9Y696
Q96AJ1
P21554
P02511
Q96PZ7
Q96S19
P08684
P41240
P49711
Q9UBT7
P13498
Q8WV16
Q68DQ2
Q8N9M1
O60716
Q13617
Q69YQ0
Q5M775
Q9NQC7
P98082
P35221
Q5TZA2
P13611
O15194
O60519
P24387
O15320
Q9H2A7
Q16832
O95786
Q8IX18
O00571
Q8WXF8
Q9BTC0
Q9NZQ0
Q8TF09
Q9UGM3
Q96EY1
O43293
Q7L014
Q9H0S4
Q96C86
O94760
Q08345
Q9GZR7
Q96GQ7
O76075
O14521
Q92796
Q9UPY3
O95057
Q9NR61
Q9Y6K1
Q86TI2
P55265
P35659
Q16760
Q9NVH1
Q12959
Q9Y222
Q8WW22
Q08495
Q14129
P56178
Q9BZG8
O75190
Q6ZTU2
Q96CJ1
P26641
Q14209
O43491
Q9UHF1
Q9GZT9
Q9Y463
O75521
P20827
Q9BY44
P60228
O75822
P19419
Q8NEJ0
Q9Y2J2
P68104
P29692
Q99944
O75821
Q9Y6C2
Q16643
Q8N1I0
Q8NF50
Q9Y5R6
Q96KC8
Q9BY84
Q6XUX3
Q96KS0
Q9UBQ5
Q9HC35
P21128
Q5NDL2
P29323
Q5UCC4
P09104
Q9NZ08
Q96RT1
Q9BQ89
Q9NZC4
P55884
P13804
P41161
P24534
O00418
Q9Y6B2
Q9BXX0
Q8IUX8
Q9Y5L3
P04626
P03372
A0FGR8
Q16206
Q13822
O75460
P50549
Q01844
O75356
P54760
P84090
Q8NDB6
P49327
Q8TDW7
Q9P0I2
O14682
Q15024
Q16875
O94988
Q9UGM5
Q4ZHG4
Q9UK97
Q9UKC9
Q6ZNL6
P09038
P21802
O43427
Q96AY3
O15540
Q969F0
Q969U6
P55899
P07332
P55075
P22607
Q4G0A6
O95864
Q05397
Q9UHL3
Q9H8M7
A1XBS5
Q9Y421
Q92520
P23142
Q9BQL6
Q92731
Q8TC76
Q9NZB2
P50548
O95990
Q8TCP9
P50502
Q9NX05
Q9GZV9
P49789
Q96PY5
A2A2Y4
Q5VW36
Q14332
P32239
O95466
Q8WU20
P07954
P15328
O75084
Q9UN86
O95166
Q8NFG4
Q16658
Q9ULV1
Q9UBC7
Q96PP8
O14893
Q9ULW2
O00144
P62873
P30793
Q8IWJ2
Q9UK05
P48060
Q9UI32
Q6AI39
P04062
P43220
P04150
P31150
Q9H3C7
Q8N428
P60983
Q3T8J9
Q86SR1
Q9NZM4
P38405
P63092
Q4ZG55
P48637
Q9NZM5
P81172
Q86YR5
P09211
Q99527
Q14956
O60565
O95267
O15217
P22732
Q8IYU2
Q9Y450
P84243
Q5JVS0
Q08623
Q9Y2N7
Q9Y4D8
Q9NRZ9
Q5VTY9
Q8IVH8
Q86UL8
Q8IW41
Q9Y5Q3
Q8TD90
Q15555
P49257
Q9HBW0
Q86UE4
Q9Y250
O95819
P43360
Q9HBW1
O43318
Q6P0Q8
Q13257
Q9NZR2
Q538Z0
Q9NQ48
Q12851
Q9H213
P27816
O75473
Q8NA19
P42704
O00453
Q9Y561
Q8N2G4
O60299
P41279
Q3KQU3
Q5TCQ9
Q66K74
Q96JG8
Q16644
Q7Z434
O75325
Q96LR2
Q9HDD0
Q9GZV4
P55795
Q92598
Q9BUP3
O14964
P30519
O14979
P31943
P31942
P18065
Q16270
Q14627
O00425
Q9BPY8
Q9NWW9
P83110
Q9UII4
Q96JB3
Q9Y241
P50135
Q92619
P53816
P07900
P04792
Q12891
Q659A1
P63241
P05111
Q9UL03
Q96AZ6
P61371
P23229
P23458
Q15652
Q14678
Q9BY32
O60674
Q9BX67
Q14667
P13646
Q12794
Q92819
Q04637
Q9BYX4
Q14974
Q8WYH8
Q0D2I5
P08069
Q96T92
Q75QN2
Q9H8X2
Q13651
Q6ZQW0
Q8WX77
P41091
Q12894
P06213
Q8WZA9
Q9NQC1
O60841
P78344
P29460
Q5JSJ4
P78552
Q9BTL4
Q9H496
Q9UBC1
Q7Z3B3
O95259
O95235
O60333
Q99612
P49862
Q15349
Q15334
Q9Y691
Q86UX2
P78368
Q13555
Q7LBC6
Q9BUE6
Q9NQX7
Q6IE81
Q13387
Q96AA8
P02533
Q12809
Q9BT40
Q9NWZ3
Q13572
Q92613
Q9P055
Q9P272
Q6NYC1
O76095
Q9P206
Q5HYC2
P04264
Q9NPC2
Q15726
Q9H427
Q01650
Q13554
Q13557
Q693B1
Q9Y2M5
P48051
Q9ULH0
Q9NQT8
Q9NSK0
Q9Y2U9
Q9UMN6
Q8NCW0
Q5T7B8
Q8IXV7
O94889
P41743
Q6P1M3
P11279
Q8N3Y3
O75112
P13473
Q659C4
O95461
O00214
Q969F8
Q9Y337
Q8IZD2
P42167
O95970
Q9H9Z2
Q93052
P51812
O75829
Q9UGP4
P48059
Q96JM7
Q96AG4
Q9BWQ8
P07195
Q6UYE1
Q04760
Q9Y4C4
P45984
Q8IZL2
P20382
P35240
Q9GZY8
Q99685
P02686
Q8NFP4
Q14680
Q96A72
Q9BRT3
Q8IUF8
Q9ULZ9
Q5JRA6
Q8N108
Q9NXC5
P45985
Q8IXI2
Q9HBH9
Q9H492
P08253
Q10571
Q16659
Q7L9L4
Q00325
Q13368
Q86YT6
Q9UQ07
Q14168
P46734
Q9Y5S2
Q13330
O75081
P47224
Q13126
Q96E29
O43439
O94832
O94776
P04198
Q96EZ4
O00566
O15440
Q9BYG7
Q9ULD2
Q9Y6F6
P35548
Q9BV20
Q9BV57
O43312
Q9H8S9
O14733
Q9P032
P56181
Q9NPE2
P14543
Q13459
Q6IQ20
Q6PIU2
P16519
Q8IXH7
O60524
P21359
P19838
O94856
P40205
Q92692
P50539
Q7Z401
Q9HD67
Q93015
O14524
Q9Y2I1
P49281
O14786
Q96L73
Q9NX40
Q9H3P2
Q9NQR4
Q8WTW4
Q15818
P51513
Q86UR1
Q9NXE4
Q96RS6
P54368
Q15743
Q04721
Q92570
Q9H7Z3
Q02297
O60462
Q9UMX5
O76050
Q6UXI9
Q14982
Q15072
Q13516
Q9NPF4
Q96G74
Q8TE49
Q96DC9
Q460N5
Q13438
Q14249
Q5VST9
Q969Y0
Q9Y6K5
Q8WVF1
Q9Y6G3
Q8IUD6
P22626
P36578
P32969
O94763
Q8TEB7
Q8WU17
Q969K3
Q9Y252
Q5M7Z0
Q9Y508
O43567
Q9BV68
Q15287
O00584
Q9H777
Q13084
Q9H6Y7
Q5T0D9
P49815
O75896
Q969K7
P41273
Q15025
Q9P0U1
P67936
O00300
O94972
Q9H8W5
O43399
P09493
O00463
Q96LD4
P10599
Q86XT9
O15417
Q9Y6Q6
Q93038
O95407
Q9HAV5
Q13009
Q6P9B6
O15455
Q8N9M5
Q9NS68
O60858
Q96HH6
Q7Z410
Q13470
P08138
Q6ZUI0
P62995
Q12931
Q96KP6
P43489
P00750
Q96J77
Q9Y296
Q9UPQ4
Q9BQ16
O94876
Q8IUR5
Q12974
P55327
Q9Y3C4
Q969Z4
Q13114
Q9NQ86
Q9UHG3
P30101
P35408
Q8N2H9
Q9UPV7
Q96NT5
P12955
P40855
O43933
P16234
P00558
Q15084
P15259
Q02962
Q29RF7
P16284
Q6GQQ9
Q9NZ20
O75381
P61758
Q53GA4
Q99453
P78356
P39656
Q5VVQ6
Q96RI0
Q7Z3E1
Q15154
O96013
P55085
Q7Z2X4
Q53EL6
Q9UQ80
Q13153
O60346
P19174
Q8IUK5
Q96PV4
P42336
Q15111
O43688
Q9UL42
Q12972
Q16512
O14494
Q9UL41
P37231
Q99569
Q6DJT9
Q99471
Q15147
P48454
P13686
Q6ZVD8
Q53GL0
Q9P212
Q8ND90
Q86V59
Q8WZA1
Q9HAB8
O60831
Q9UKN5
P20618
Q969U7
P12272
Q9HD43
Q12913
Q9UHX1
P17980
P35998
Q96BW5
Q86YD1
P23469
Q8N271
Q92620
Q5FWE3
P62195
P28066
Q13029
Q9NQX1
Q8WUY3
P25787
P25789
P49721
Q9NRG1
P25786
P60900
P62191
P05186
Q9HAZ2
P32119
P85299
P49720
O14818
Q99436
Q9UNM6
Q13200
O00233
Q3SYG4
P26045
O60828
O75400
P78395
Q9NQV5
Q06830
Q96S44
P28070
P28072
Q13610
Q99952
P17706
P26022
Q92626
P20340
P62826
Q7Z444
P01116
Q15262
Q16849
P31939
P0DMW2
P25105
O00391
Q9H3S7
P50749
P63244
P61224
P10276
Q09028
Q15276
O75884
P52756
O00559
Q9UJ41
Q9H0T7
P62834
Q8NFJ5
P51159
Q8TAI7
O95072
O75154
O43353
P07949
Q8NET4
Q9P2F6
Q8N264
P61586
O15034
O15492
P49796
Q9UBD6
Q52LW3
P26373
Q9P2R6
Q86YS3
Q96CC6
Q5EBL4
Q13127
Q8WWW0
A6NK89
Q9Y5S9
P46779
P47914
Q96QB1
Q9P227
Q63HN8
Q9Y3C5
Q9Y6N7
Q9NQG5
Q9BWH6
Q14690
Q5VZM2
P51991
Q8WZ75
Q7L523
Q9UHP6
Q99624
Q6T310
P61247
Q96NL0
Q86VV8
P28702
O94979
Q9BXY4
P06703
Q8IZD6
Q96BI1
Q92737
Q6UXX9
P41440
Q9Y676
Q9NQC3
Q9Y3V2
P82650
Q01826
P21583
Q6KCM7
Q8NBX0
Q14160
Q9Y3Z3
Q8N695
Q92791
O00560
P55735
Q13214
Q9NRX5
Q9NP31
P29353
Q8IUQ4
O94933
Q16637
Q96L92
O94885
Q9H3T3
Q9NRF2
Q9H0F6
Q96FQ6
Q86UD0
Q9Y6B6
P82979
Q9NVU7
Q12884
O43175
Q9NR45
Q9H156
Q8IW52
Q96HU1
Q9NWH9
Q13485
Q8N488
Q9UHI7
P21912
Q8N474
Q5HYK7
Q9H2G2
A6NHR9
Q9Y5X3
Q5T5P2
Q9NZD8
Q9H2V7
Q9BXG8
A7MD48
Q99835
Q07889
Q9HB58
O60284
Q14849
Q9Y657
P12931
Q7RTN6
Q6FHJ7
Q15465
O43255
O75324
Q96BD0
Q96N96
Q9C004
P49458
Q9BYN0
O94804
Q9UEW8
Q13188
Q07617
Q9C093
Q9NYA1
Q07955
Q05066
Q9NQZ5
Q9BYT3
Q9P2R7
Q96PX8
O94991
P35237
P31391
P50225
Q8TDW4
P42224
Q9P246
Q9BX79
Q9C0H9
Q9UJZ1
O95359
Q9NUY8
Q9BT88
Q6IEE7
P49589
Q9BXJ8
P78524
Q8NFT2
Q6J9G0
Q9UMX1
Q969Z0
Q8IUC6
Q6N021
Q9NQB0
Q86YJ6
P23258
Q3YBR2
Q8N3R3
Q9BRU2
Q9NYJ8
Q13509
Q9BYX2
Q8TDR4
Q8IYR6
Q68CZ2
Q9UK61
O76070
Q15562
O95379
P13385
Q04206
Q9GZN2
P58753
Q15399
Q12893
Q9Y6G1
Q5T1C6
Q8WZ42
P20366
A6NDV4
O43557
Q9UNG2
Q04323
Q5T4S7
Q15696
Q8WVY7
O94874
Q99536
Q9H3M7
P62253
Q9Y2K6
P30530
Q6ZN44
Q8IZJ1
Q03405
Q8IXB3
Q969M7
Q96PU4
P11172
Q9Y5U2
Q2TAM9
Q5VYS8
Q9NRJ4
A0AVT1
Q9NZ09
Q9C0C9
Q8TEY7
P30536
P21283
Q96JH7
O95185
P61421
Q9Y2C2
P17948
Q9Y4B6
Q5JSH3
P30518
P36543
P35916
O15195
Q69YN4
Q709C8
Q9P2L0
Q7L8A9
P52735
Q6RSH7
Q9H7M9
C4AMC7
Q99986
O14980
P08670
Q96JC1
Q7Z7D3
O43516
Q9H0M0
Q6P2D8
Q8IZH2
Q7Z5K2
A8K0Z3
Q6PJI9
O00401
O43379
O00744
Q9Y3S1
P78423
O75800
Q12901
Q13398
P17035
Q9ULT6
Q8N5A5
O43149
Q9H6S0
Q7Z2W4
Q8IUH5
Q96H79
P31629
Q5T1R4
P52741
P52737
Q13105
P52742
Q13106
Q8N554
Q9Y2D9
Q5HY98
P52739
Q7Z398
Q68DY9
A2A288
P52746
P52747
Q14587
Q07157
O76080
P52736
P52738
O95125
Q9NQZ8
P45381
P02766
Q8TF17
P02458
P53634
P56539
Q15858
P12883
P12259
P28482
P06280
P06241
P07996
Q9UGJ0
O75762
Q8NBS3
P03989
Q00975
Q9UMD9
P00395
P00414
O95163
Q9Y2U8
Q99608
Q9UHD8
Q9H4A3
P21817
P50570
Q13496
Q8NCE2
P23409
A2IDD5
Q13495
P01130
P06858
P04180
P07333
P05362
Q5SW96
O75531
P16050
P61086
Q02318
Q8WV24
Q13685
P78363
Q14204
P17302
O95140
P04181
Q03154
O00400
O00468
Q01433
O43306
Q99798
Q96QS3
P15289
P08243
Q00973
Q8TD16
Q96G97
Q9UPA5
Q9UQB8
P55289
Q5T440
O75503
Q13286
Q9UBY8
P38432
Q9NWW5
Q13956
P62633
P23528
P10589
Q7Z449
Q9Y5B0
Q99807
Q9BU40
P12074
P21291
Q5TAQ9
O94830
P25686
Q5T2R2
Q9H3Z4
P11161
Q9UH90
Q13642
Q9HAV0
P50440
Q53GS7
P09471
Q8TB36
P06865
Q96KG7
O75096
Q6UWE0
P19367
P46020
Q8WXH2
Q8TDN2
O00142
Q12756
Q8NHS3
Q9Y6X9
Q06455
Q13614
Q86WG5
Q9ULV0
Q00872
Q9NXR1
P07196
P03905
P03923
Q9UM07
O75792
Q9NRS4
Q9C040
Q9BTV4
Q9Y6V0
O94827
O60733
O60331
P23942
P50897
Q9NP72
Q9H2M9
Q92781
P24386
P51149
Q9H902
Q8TDP1
Q9BZV2
Q96AG3
Q96H72
O75920
Q9BSV6
Q9HD40
O95149
Q96JX3
Q8WXH0
Q9P0N9
P56192
Q15046
P54577
P47897
O15040
Q96BZ9
O60220
Q5VIR6
Q96RL7
Q8NEZ2
P51811
B2RXF5
O75312
Q9UM47
Q92743
Q99259
Q8WXF7
Q9UPM8
Q9Y6B7
Q9Y587
Q9NZK5
Q08499
P22413
Q12768
Q01453
P41250
Q99732
Q71SY5
O95170
Q96M96
Q9UJY1
P28358
Q9UHF5
Q27J81
Q12840
Q13613
O95248
O14511
Q15120
O15269
P49588
Q8NCE0
Q7Z6L0
O95837
Q9Y6X0
O43918
P11413
O75197
P35372
Q99895
P24530
P07477
P41595
P00995
Q16828
P20849
P63267
P46663
Q15700
P01857
Q03468
Q13216
P07992
P00480
Q14653
P35914
P12694
P23786
Q9UM01
Q9UJS0
P26440
Q9H845
Q8N3J5
P11182
Q4G176
Q9H1C4
Q13825
P21953
O43772
Q8NFW1
Q9Y6G5
Q96PE7
Q9Y234
O94761
P07237
O15520
O95863
P48740
Q9NR63
P16435
Q14626
Q9H161
Q5H8C1
Q7Z7M0
Q8IXJ9
Q9BWP8
P98172
Q96FT9
P78562
Q9ULC3
O94855
Q96DX4
P40200
Q15915
P01034
P17612
P10644
Q5JWF2
Q13253
Q9HCR9
P84996
O95467
O95263
Q96C12
Q8WXG1
P05106
P05556
Q6NXT6
Q9NNX6
P61073
Q9UER7
P51681
P36406
Q9H2X3
Q29983
P15151
P07355
Q29980
P15918
P11940
P52630
O95295
Q8IZ20
Q9BUN8
O14879
P56377
P08F94
Q9BXM7
O95477
P13569
P35579
Q09472
P04275
P15056
P35520
Q2M3G0
P11310
Q9UKF5
Q07001
Q96EY9
O43823
Q9Y3L3
Q99758
O60488
Q13131
Q9NP58
Q9NRA8
P51825
Q9UKV5
P23109
Q01484
Q8WWN8
Q9BXS5
Q9UJX4
Q9NP61
P16157
O14791
P21397
Q9BV10
Q13155
O00192
Q9H1I8
Q93084
P04114
Q7Z628
Q86WX3
Q9UJX5
Q92888
P04424
Q9NVM9
Q8NBU5
Q8TE60
Q9H165
Q5H9F3
Q00587
Q9BXK5
Q8NCR0
Q9NWK9
P13497
O95696
Q8IX12
Q08289
Q13948
Q9Y3M2
O60885
Q6UB35
Q9UHR4
P50747
O76039
Q08AD1
Q9HC96
O95503
Q9Y698
P30260
Q9BRK5
Q9H3R5
Q9H2A9
Q9HAW4
Q12860
Q9NYQ6
Q9BW66
Q5SZL2
P12107
Q9Y281
Q8IWV2
P26998
P35523
Q9BPX3
Q8N2M8
P30622
Q02388
P43320
Q6P4Q7
Q96JB2
P02489
P35638
O43310
O60494
P53673
Q53GD3
Q9UKF6
P53674
P52429
Q13609
Q9NYF0
P43146
P60981
P28845
Q9Y238
Q13206
Q92841
P18858
Q5T1V6
Q8WYQ5
P11532
P49916
Q92838
Q8NDI1
Q14574
Q8TDB6
Q9H8V3
O96015
P55084
Q7L2H7
O95936
Q9UI08
P25101
Q9HCE0
Q86X53
Q96A65
P29320
Q9NWS6
P35575
Q9Y3I1
P02751
Q53EP0
P81408
Q96RD9
Q9BXR6
O15287
Q8TB52
Q96P31
Q16134
Q99501
Q8IVH2
P51114
P34059
Q7Z7M9
O75072
P19440
Q13480
Q96RT7
P43026
Q5VTD9
O60318
Q9H3H5
Q14687
Q02643
P10071
P06396
Q8IXK2
P08151
O75791
O15303
P35573
O43593
P10412
P62805
Q14789
O95528
Q8WUI4
Q13002
Q13003
O00178
P16401
P33992
P08183
Q9UPN3
Q05469
P22888
O95382
Q9UNF1
Q96EZ8
Q8N1G4
P42702
P98164
P15529
Q9UBF1
P07686
Q9NQG7
Q9UGU5
Q969F9
P31274
P20823
P00492
P09601
P51610
Q86VS8
P98153
Q6ICG6
Q9P260
Q9BW83
P32927
P55010
O75874
Q14240
P15814
O14920
Q02556
P49674
Q9Y4C1
O15550
Q93100
P48048
P22460
Q15040
O60229
Q86UP2
P24043
Q9Y4W2
Q8N5Z5
Q9NR82
Q96L93
Q53GT1
Q15139
P23443
Q86UK5
Q9UEF7
Q8NEZ4
Q13751
Q86U70
Q14693
Q9HBX8
P53671
P50851
Q32MZ4
Q8WWI1
Q86YR7
Q8IWA4
Q9NQG6
Q9GZU1
P08235
O60244
Q8N3F8
Q8TDZ2
Q7RTP6
Q969V6
O75648
Q99549
Q13615
P53778
Q13064
Q15773
Q8TAP9
P17050
O95644
Q9UBB6
P29474
Q8IUG5
Q32MK0
Q86UW6
P43490
P00387
Q15080
Q9UBF9
P57103
P35228
O15239
P56556
P22307
Q8NC60
Q96S42
Q12908
Q8WUM0
Q96MF7
P55769
P52948
Q9UNF0
P22059
Q9NVE7
Q8IVL5
Q9UKX7
Q3ZCN5
Q969R2
Q96AY4
P35625
O43897
Q59H18
O60784
P11387
Q9Y2L5
Q9H4I3
Q8IZ69
Q92994
Q8IU80
Q5JTV8
Q8WVT3
Q02763
Q14106
Q9ULW0
Q96RJ3
Q9Y606
Q13951
Q7RTV0
P05164
P15428
Q8WWQ0
Q504Q3
Q9HBI1
O15055
Q9BXB4
P47712
Q9HBE1
Q7Z412
P21810
Q15735
Q9NTG1
Q9NR12
Q8WY54
Q8TEQ8
Q9NQ66
Q16821
Q86V86
P42356
P14859
P48634
Q99570
Q02809
Q9NST1
Q8TCS8
Q9Y253
P30566
P49593
Q13523
Q5THK1
Q8NEY8
P07225
O75170
O43900
P27918
Q6NZI2
P27708
P63000
Q92932
Q15678
Q96PU8
P15153
P43487
P10826
Q14644
P48378
Q96D21
P10745
Q6P4F7
Q96P16
P47736
P46781
Q96GQ5
Q9H2X9
Q99808
P78381
P51168
Q9Y3I0
P02743
A3KN83
Q9Y345
P13866
P51170
Q99719
Q9BRG2
O43166
Q13291
P62318
P53814
Q9NY72
Q14563
Q15796
Q96SB8
O94956
Q96GP6
Q9NZC9
Q9NPD5
Q9BX66
Q12772
Q86UX6
Q15459
Q15477
Q92502
Q96SI9
Q13813
Q9H5I1
Q9Y2K2
Q9NWM0
Q9Y6H5
Q13247
Q86Y82
O43295
Q9NY65
Q9UH99
Q9NX61
Q9UGT4
Q15750
P23381
Q9Y458
P15923
Q13885
Q9Y3Q8
P17987
Q9HBL0
Q9BXI6
O43435
P56279
Q86VP1
Q8WUA7
Q66K14
Q9BT49
P24557
P20062
Q9UBB9
Q00403
P25325
Q8TBZ6
Q9UPQ9
O75631
P49746
Q8N427
O75643
Q92890
Q8IWX7
Q14166
Q70EL1
P19971
Q00341
O75691
Q9P253
Q15906
P35968
Q7Z7G8
P47989
Q9NQH7
P55060
Q9H6R7
P56706
Q702N8
Q9Y2X9
Q86YH2
Q9UHR6
Q9NTW7
O75362
Q9UNY5
O75132
Q96K58
Q9UGR2
Q9H5J0
O60481
Q6NUN9
P56645
Q16613
P35414
Q5SZQ8
Q9BZC1
Q8N5K1
P04080
O95278
P22304
Q6VVB1
Q9UNW9
Q86U42
Q9BZ23
Q9C026
P26599
Q8TCT7
Q08170
Q16629
Q13242
P26368
O43914
Q9Y484
P23352
Q6X4W1
Q8NFJ6
Q9HC23
P01148
O60258
Q8NFM7
O60243
Q9BZH6
A0PJY2
Q9UBX0
Q9BYJ9
P02748
Q12873
Q16576
Q8IZT6
P15692
P12821
Q30201
P04179
P18510
P19544
P04229
P51684
P29279
P55268
Q13568
Q16827
P52565
Q12965
O43525
Q9Y2V7
Q8TD84
O60469
P57054
P53805
P19474
O95456
Q9NSE7
O95433
Q9Y5C1
Q86W34
P18848
Q9Y2T1
Q6RI45
Q9NSI6
Q06187
P46527
Q9NZ45
Q8IY22
Q99439
Q9NX08
P51911
Q13618
Q8TCZ7
Q9NX36
P01903
Q96T75
P27487
P59020
P59022
Q9NZW4
P56555
O14640
Q14689
Q9Y3R5
P57055
O14972
P02671
P58012
Q02985
Q9BSK4
Q9BZS1
Q9H334
P10912
P23415
P50148
P23416
Q9BZE0
Q96QV6
P20671
Q93077
P0C0S8
P69905
Q99878
Q6FI13
Q8IUE6
Q16777
Q96KK5
P04908
O75444
Q0VG99
Q14526
Q9BYM8
P78411
P01344
Q15811
P57087
Q99712
Q14739
Q9UFC0
Q00987
Q9UKN1
Q99102
P41227
Q7Z5P9
Q9H3R2
O15394
Q8WU39
P20591
Q8IVL0
Q9Y221
P48539
O43586
P57071
P25788
P28062
P62491
Q9BWF3
P04049
Q9UKA8
P57052
Q14206
Q9UHW9
Q9C0K1
O15041
O15357
P81133
Q14190
Q8TCY0
O60264
P58511
Q03518
Q9UNN4
O43294
O95947
O14746
P16473
P53804
Q13336
O43709
P41221
O43264
Q6XR72
Q8TAB3
O43602
P61764
Q07699
Q9NQX3
P14867
P18507
P30531
P34903
Q16586
Q16585
Q13326
Q8N3K9
P46939
Q8N2S1
Q9UMS6
Q6UXH9
P0C0E4
Q9H9T3
Q6PJG6
Q96EB1
Q9H329
Q9Y615
Q9P0K9
Q9Y614
Q9NX38
Q12791
Q8TE73
Q8NEP3
Q4G0U5
Q4G0P3
Q92834
P49454
Q96DT5
Q4G0X9
O95622
Q9UFE4
Q9UI46
Q8WXU2
Q9GZS0
Q96M63
Q5TD94
Q86X45
Q8IW40
Q86Y56
Q5T2S8
P22674
Q8IXS2
A5D8V7
P57076
Q8N9W5
Q8TD57
Q8WXX0
Q9NYC9
Q96MC2
Q9BVM2
Q4LDG9
Q92949
O95995
D6RGH6
Q9NVR5
Q9H1X1
Q8WYR4
Q86UC2
P37088
Q8IZS6
Q8N2C7
Q5VV43
Q8IZA0
Q96CW1
Q9BZR6
P16383
O14656
Q03001
Q9NVV9
O75569
O43556
P12111
Q9Y5J9
Q96QF7
Q9BYT9
Q96FT7
Q96EG1
Q9ULV3
Q13057
P21918
P06734
Q7L5A8
Q92947
P84074
Q9P2G3
Q07866
Q7Z3T1
P62072
Q8NFQ8
Q9H497
O14657
Q03393
A6NFY7
P35270
O43426
Q9Y5J6
Q9Y5L4
Q9Y5J7
Q9H269
Q14576
P08865
P48551
Q6UXB4
Q15058
Q9NXB0
Q9UPM9
Q9BPU9
P41180
Q06413
P48553
O43526
Q5JVL4
O95180
P00439
P49419
P17787
Q15822
P43681
P18089
Q9NP73
P50993
O43307
Q13510
Q7LC44
P62330
O15013
Q9H694
Q15878
Q8N4T0
O14647
P27544
O75746
Q02246
Q9H078
Q9H0B8
Q9H8M5
P06850
Q7Z407
Q8N465
P00156
Q9P1A6
P00374
Q5JST6
O94777
Q05193
Q7L775
B3EWF7
Q8WVX9
O00423
Q9UBS5
P47211
O43603
P28472
O60755
P22466
O14764
A6NGU5
O15488
P46976
P54840
Q9H936
Q8WXG9
P13807
O00462
Q9BTT6
Q8N145
O43766
P48735
O60741
P01308
Q9Y5U9
Q6PIU1
A4D126
O75564
Q5JUK3
Q8N0V4
Q8N135
P53779
Q9UPR5
Q8TEZ7
Q9Y5U8
Q96SB3
Q96E22
Q8NC96
Q96PE5
Q969N2
P37287
O95427
Q9NVS9
Q7RTY9
Q9UQK1
Q15269
Q00577
O75787
Q06587
Q13905
Q9GZN7
Q14108
Q11203
Q9UNP4
P43007
P57059
A7XYQ1
O60687
P61266
Q8TAD8
Q8NB90
O95630
P17600
Q9HA77
Q5T011
Q8IYL2
P35462
Q6N022
Q96FE5
Q8NHQ8
Q53EL9
Q13586
Q9H5K3
P46098
O95264
Q96RK4
Q9NPJ1
Q8NFJ9
Q9BXC9
Q8IWZ6
Q8TAM2
Q8N3I7
O14686
Q8NCM8
O75030
P00813
Q6UB99
Q9BUN5
P11511
Q14435
P35680
P08779
P10914
P03971
O75306
Q2M1Z3
P62273
P62857
P22090
P62701
Q6P1M0
Q9H4F8
Q969E8
P51116
P51816
O95450
O00469
O95678
Q9H7E2
Q8NFB2
P00451
Q13231
P49760
Q9H227
Q15437
O14828
Q13505
Q9Y2R2
P05109
Q99698
P54803
P43034
P81274
Q8TE04
Q9H999
Q7Z418
P35900
P56703
Q9UQ90
Q15041
O75881
Q5T4F4
P48643
P49902
Q2VPB7
Q9NUS5
Q6DD88
Q8NHH9
Q8IVM0
Q7LBR1
Q8TCG5
Q8NEL9
P49961
O94905
P20916
Q9H0B6
Q9BRK0
O75298
Q9BVK6
P52952
P41235
P43694
P22223
Q96L58
P14138
P42892
P35556
Q99748
O43462
Q13322
Q96EK5
P56159
P10070
O95343
O95409
O00548
Q15583
O75593
Q4KMG0
P54821
P54826
Q15468
Q96QV1
Q96F81
P32243
P48449
Q969Q6
P41587
Q56P03
Q9NR83
Q9H8N7
P00740
P01008
P00734
Q15047
P01009
O00291
P35611
P05546
P78314
Q9ULX6
Q5EG05
P78312
P11169
Q9BYI3
P78316
Q6NWY9
P78317
A6NDD5
Q9UPI3
O00459
P30279
P15848
O75970
P01111
Q8NBK3
P07942
Q9Y6A1
Q8N9L1
Q96M11
Q16665
Q9NWT6
Q9H6Z9
Q99814
P27540
Q9Y5L2
Q96EB6
Q9Y4L1
Q9NXG6
P35398
P78325
O43707
Q9BXI3
Q12904
Q96IF1
P30542
P01160
Q96LR9
P29972
Q9BY76
Q15327
P19021
P23582
O15123
Q9Y264
Q15848
P30838
P05026
Q99929
Q13794
Q9HBZ2
Q674R7
Q6RW13
Q92934
O14867
O00327
Q9BXH1
P12643
P10415
P18075
P30411
P17655
Q8WYA1
Q16790
P29466
P13500
A8K7I4
P28906
P04040
Q8TEP8
Q99967
P28329
P14635
Q9Y6H1
Q96KJ9
P04798
O15551
Q96RK1
Q7Z5Q1
P16220
Q7LFL8
Q8WWM9
P00167
P21728
Q96D03
Q9NTK1
Q15370
Q01094
P80365
Q9UBC3
P18146
Q96A26
P05305
Q15369
P14625
P14921
Q96HE7
P07148
Q16877
Q8IVP5
P63211
P80404
Q92908
Q8N1E6
P22557
P08397
O15218
P14672
Q9NY64
A8MV81
Q9BW72
P13716
Q9P298
Q4VC39
P11150
P36776
Q8TDB4
P17301
P52789
P01584
P25963
Q14571
P51617
P05412
O14649
Q02156
Q04759
P00338
P30613
P41159
Q9Y4K0
P09848
Q8IXI1
P45452
P52564
P42898
Q8IZQ8
P50281
Q8TB73
Q9NPG2
P32418
Q9H6Q4
Q15596
Q00604
Q15788
P02144
P29475
P43354
Q16656
Q99801
Q9UBL9
P41143
P62917
P20396
P10600
P01374
P42765
Q07352
Q9BSN7
Q9UPV9
Q9H2K2
Q96RU7
Q15118
P17858
O00151
P01210
P56373
P04085
P49763
P23467
Q16647
Q03181
Q07869
Q15063
P21246
P11217
O60895
P98179
P04271
Q92736
Q9H2H9
Q9NQQ7
P23526
P34741
O14543
Q9NPR2
Q12770
Q9Y6E7
P08294
P11831
P51692
O76061
P17542
Q9Y4P3
P52823
P01137
P02786
O94966
Q9NPD8
P55916
P00749
Q96RP3
P55851
O95859
P62837
P48995
P51668
Q9Y210
Q86Y07
P22415
O43915
O95399
P19320
A6NIX2
Q9BRX9
Q9H9D4
O60765
P50542
Q13608
P28328
Q92968
O00623
Q08426
P56589
O00628
O96011
Q9Y223
P06753
Q9BXW7
P20908
Q15149
P24298
Q68DC2
Q9BZE3
Q4AC94
A6ND36
Q5CZC0
Q9NZ52
Q9NQC8
Q96LB3
Q7L0X0
A2VEC9
Q8N841
P50221
Q9NR23
Q9UMS0
Q8N9I0
Q15842
Q3T906
Q8TC12
P15924
P13647
Q07021
P05783
Q86UK0
P55064
Q86WW8
P00403
O75712
P14854
P30084
Q02413
Q96CU9
P13645
P35527
P08727
P35908
P02538
Q8N183
P28331
Q86Y39
Q9BU61
Q330K2
O75489
O43181
Q8TB37
Q13835
Q6PJF5
O75880
P55000
Q9NSE4
P33897
Q9H270
Q15067
Q9Y2G0
Q8IXS8
O95299
O43678
Q96C36
Q86TV6
Q13639
P55087
P39210
P49247
P51687
Q5JPH6
P14868
Q14118
Q9H9S5
Q9BVA0
Q9UKY4
Q8NAT1
Q9Y2B1
Q9Y617
Q9H0F7
P61006
Q99873
P14780
Q9BXN1
O75339
Q14050
Q14055
P35442
Q9H3M9
Q96P47
P51798
Q93074
O14936
O14788
O60706
P51654
B2CW77
Q9Y664
Q14938
Q86WC4
Q96EQ8
P16112
Q9Y4G2
Q8NBT0
Q8WYP3
Q9UQ13
Q9Y5X0
Q13488
Q9HC78
O43405
Q9UDY8
P32455
P13671
Q8TAA9
P35670
O00244
Q03164
Q96SN8
Q8NG31
Q8TD30
Q86XL3
Q9UBR1
P52907
Q86XR8
Q49A88
O94986
Q9P209
Q96MT8
Q9UPN4
Q92989
Q8IYA6
Q9P021
Q66GS9
Q9P0U4
P24311
O75398
Q9H816
P09417
Q96FC9
O60832
P51530
Q7RTS9
Q96F86
Q56NI9
Q8IXL6
P55316
O75496
Q8IVS8
Q9UGJ1
O00187
P33991
O15347
Q5JU85
Q92794
P46013
O60282
Q75NE6
Q2KHM9
Q15800
Q8NA29
Q9H9Q4
Q92979
Q96IV0
Q15738
O43929
Q13415
Q9HC07
Q9HC21
Q9BWF2
Q96Q05
Q9Y5N6
O00444
Q8WXW3
Q5SWA1
Q96FM1
O14522
Q9Y620
O15541
Q15042
Q9H082
Q9NW13
Q6UVJ0
P35716
O60493
Q96R06
O15047
P41225
Q86W42
Q6P1X5
Q7Z3V4
Q15029
P61964
Q05516
Q14524
Q9C035
P14314
P17661
P40939
Q9H1K1
P10253
P16219
Q53H12
P04075
P55789
O14983
P31415
P50402
P48506
Q9BQP7
P53985
Q9BUB7
Q9Y5L0
Q9NP80
Q9Y2Z4
Q16635
Q9P2H0
O75940
P50219
Q9UI33
P15882
P78357
O75462
Q96B26
Q6PIJ6
Q13158
P43268
Q6ZUT3
Q8WXD5
Q9H840
Q4ZIN3
Q7KZI7
O43364
Q9NZI8
Q9UG01
Q7Z4S6
Q96A47
Q6P597
Q969G2
O75449
Q9UBR4
Q9GZM8
O15146
Q9Y4I1
Q5BJD5
P98160
O14813
P38159
Q92963
Q9GZV3
Q9HAB3
P35499
P21579
Q9UMR3
Q96RS0
Q02108
P35475
P08236
P51688
Q68CP4
P15586
Q9Y5K6
Q9UQF0
Q30154
P04439
Q3KP44
P48960
Q6ZWL3
Q96F07
P01920
Q8N6P7
P01574
Q9NPF7
O15232
Q9H306
Q9BUI4
Q15116
O95470
Q9HAT2
P01848
P21860
P20807
A2RRP1
P16422
Q14315
Q15650
Q09013
Q13049
P12814
P68133
O95817
Q9Y259
Q99715
P12109
P12110
O60762
Q6RFH8
Q9P2X0
Q9UBX2
Q18PE1
Q9NWM8
Q14331
Q9NR56
P52292
Q86VF2
Q8NBH2
Q13683
Q13797
Q4FZB7
Q7Z4I7
Q9NZM1
Q9UBU9
P31483
Q13219
Q53GG5
Q9HBU9
Q8NE79
Q13573
Q92629
O15273
P02708
Q04844
P07510
O95394
Q3ZAQ7
P07951
Q8WTS1
Q96D31
P13929
Q6SJ93
Q04446
B0YJ81
C9JR72
O60662
Q2TBA0
Q9P2J3
Q6P5Q4
Q0VAK6
P10916
P08590
Q9UKX2
P20929
Q9NZQ9
P13805
P28289
P08237
Q96AD5
O76082
Q96MF2
P01909
O43612
Q16653
P09668
O43613
P23510
O43614
Q96G91
Q70YC4
P36507
Q01082
Q9UBE8
P41238
Q9Y2Z9
Q8N653
Q96QE5
Q96QE3
P62380
P23515
P22794
P34910
Q9NRQ5
Q8WUM4
Q96NA2
O94906
Q9Y496
P36894
P23769
Q9BRP0
P61278
P61966
O43323
Q16854
Q8N568
Q8TDJ6
Q9NSV4
Q9H6L5
Q9H2C0
O75899
P07359
Q12988
Q08397
Q16649
Q92982
P03901
P01138
Q0ZLH3
O15305
Q9H4Q4
Q9Y5Y9
O95721
O15270
Q9H061
P17405
Q01850
Q86X02
P49418
Q96G28
Q8NB37
Q96QK1
P51955
P18859
P23560
O75061
P00450
J3KSC0
O14810
O75165
Q9Y4E1
Q9NP95
O15354
P20702
Q15014
Q6ZNJ1
P07204
Q96A57
Q8WVP5
Q16342
O00443
Q96M98
Q9BZI7
Q9Y371
Q9H5Q4
Q93009
Q13093
Q9BZ11
Q8N608
Q6P3S1
Q8TAX7
Q8N138
Q13698
P63252
Q9Y6H6
B7U540
P48544
P17252
P23975
Q9BW61
P12830
P08476
O95273
Q12929
Q9NZH5
P05060
P30968
Q9Y224
P16471
P13535
P47901
Q9UM63
Q12774
O95994
P60410
Q6PEX3
Q9P1Z2
P59991
P18669
Q8IUC0
Q8N0Y7
Q3LI77
Q8IUC1
Q3LI83
Q52LG2
Q3SY46
Q3LI76
Q3LI81
A1A580
Q3LHN0
Q6DKI7
Q9BVA1
Q9Y6N6
Q06265
Q01780
P13010
P13987
P08572
Q08AF8
Q1A5X7
P36021
Q15814
P13591
P63167
Q96C10
Q96FJ2
Q96PF2
Q6P1J9
P14678
Q9NRW3
Q9HC16
Q9BXQ6
Q9BXF3
Q8TD26
P0C854
O00501
Q9NP97
Q9BWX5
Q9BYB4
O00165
Q9Y5N1
Q9UPZ9
P56537
P48050
P25942
P15863
Q9UJQ4
P35713
Q13424
Q96SF2
Q16587
O14842
Q92561
Q96Q07
O00470
Q9Y2I2
P53701
Q13491
Q9NPP4
P16885
P17900
Q04743
O95255
P16671
P10523
Q15582
O60840
Q9NQW8
Q96EV8
P19087
P11488
Q9BYJ1
Q92902
Q8IZU9
P15382
O60938
Q8NFF2
Q9Y6M9
O60721
Q13562
Q71RS6
Q9Y5X4
P03999
Q9GZU5
P08100
Q7RTM1
Q75T13
P35913
P23760
Q13563
P02753
Q15835
Q2I0M5
Q9UMX9
P09758
P48431
O14907
P10155
P05455
O43805
O60232
P51648
O15533
Q03519
Q13439
Q53G59
Q92805
Q6AZZ1
Q9BXF6
A8MQT2
P29992
P02768
O00116
Q9HD42
O15228
P11586
O15178
Q9ULK5
Q9UBK8
Q8WWX8
P56704
Q6NW40
P16070
P50553
O75553
P54756
Q9HCF6
O75911
Q9C056
Q9UHI6
Q9NY12
Q92882
A6NNC1
P84101
Q08117
Q9Y5J3
Q04724
P54198
Q5TA89
Q04725
Q9C0J9
Q04726
Q99466
Q6Y1H2
Q04727
Q8IUH2
P57775
Q9P2P1
P0C7X2
P16109
Q14393
P05112
P20292
Q9Y6A4
Q9BSQ5
P78329
P36382
Q0VDD8
Q9UFH2
Q9C0G6
Q96JB1
Q6ZR08
Q9P225
Q9P2D7
Q8IVF4
Q9Y6X5
Q14624
Q9Y6J6
P33176
Q8IVI9
Q9BUL8
Q14432
O60779
O60939
Q8IWT1
Q15031
Q99593
Q9UK23
Q9UJJ9
P13533
P35609
Q14896
P18206
Q8TD43
P19429
P26678
P45379
P68032
Q96L12
O14958
P50461
Q9Y3Q4
Q9BR39
Q9NPC6
Q9H1R3
Q86TC9
Q0ZGT2
P63316
Q13061
P51809
P63027
P20963
O15105
P11678
P61626
Q6ZTQ4
Q86UQ5
P19113
O95571
Q9NZD4
P61457
Q9H1V8
Q15382
Q15418
Q12967
Q2PPJ7
Q86X10
O00634
Q01968
P42768
P29400
P21589
P05062
Q15052
Q9Y4X0
P20594
Q9Y2T2
Q9H553
Q96D53
Q9Y673
P05549
Q92481
Q86TH1
Q8WXS8
Q8N6G6
Q6Y288
Q8TDH9
A8MTZ0
Q13873
Q9HBU1
O43684
O43683
Q5VV42
Q15517
P19835
O14627
Q8NCR9
P00751
O15247
Q9NRU3
Q5TAT6
Q8IZC6
Q14999
P00367
Q8TEH3
O95905
Q15125
Q9UL01
Q5T6L9
Q9NZJ5
O43320
Q92913
Q5VUB5
Q9HB96
Q9UKA2
Q00597
Q5JSP0
O00358
Q5SZK8
Q12948
P23771
O75487
Q86SQ4
Q8NEA6
P14770
P25092
Q4V328
P53667
O60663
Q86YV9
Q9BY41
P78318
P31785
Q9HBE5
O15111
Q08881
Q9Y283
Q96NX5
Q9BW19
Q6ZSM3
Q5SSG8
Q8WXR4
Q92887
Q9NX14
Q00653
Q8NFP9
Q5SYE7
P04001
P04000
Q01974
Q6ZYL4
Q9UJV3
P52945
Q9H5P4
Q7Z7B1
O75364
O15120
Q9Y244
P49335
Q9HBL7
Q9NP85
P28065
Q99811
Q9H237
O43502
Q13637
O00287
Q02094
Q8HWS3
P57078
P46783
P62847
O60880
Q9ULL8
Q9BPZ7
Q8IWL2
Q6P4A7
O15266
Q9BZD2
P52788
Q9NY57
Q9NS62
O60343
O95455
P49459
Q9H0U9
Q7Z4G4
P29597
Q15361
Q8IWV8
Q9UPY6
Q96J92
Q92558
Q9HAV4
Q96EX3
O95229
Q9Y6Q3
O43167
Q9GZY6
Q9NP71
Q15056
Q9NRG9
Q96AP0
Q8NFV4
Q08AH3
Q8TCU4
P20309
A8K2U0
Q9H0P0
P28288
P26439
Q8N8V4
P58335
Q92685
Q9Y672
Q5I7T1
Q4KMQ2
O95076
Q16671
Q9GZX7
Q99424
Q01814
P59510
O15072
Q9NRL2
Q6UY14
Q9P2N4
Q8WUZ0
P12644
Q6ZW61
P15538
Q9NR16
P86791
Q9GZL8
Q86VB7
P33076
P54289
P08962
Q8WXQ8
P60953
Q9BZW8
Q53S33
P51800
Q5BLP8
Q96MR6
P08603
P0CG37
P15391
P05156
P53420
O14493
Q9UDT6
Q9BWT1
Q96LK0
P05997
P51801
Q7Z624
P58418
P35212
Q5H9S7
P07320
P48165
P07315
Q9UBM7
Q8IYB7
Q92988
Q96LL9
O94850
Q12882
P54851
Q04741
Q03112
P03951
O15360
P57679
Q96MK3
Q86XX4
P23945
Q99581
O75844
Q03591
P62508
P41212
Q6UN15
O75344
P31513
Q13461
Q12952
O95876
O95479
Q14353
P38646
Q96IJ6
Q6IS24
Q9Y3R0
Q06210
Q86UP8
P40197
Q6EKJ0
P11168
A8MVW5
Q96QZ7
Q9P267
P21439
O75581
Q9HBG7
P23490
Q9BV36
P31270
P52926
P31277
Q9NP08
P17936
P07099
Q9HBG6
O14896
P31271
P35453
Q9P2H3
Q9UH77
Q13303
Q9NQ38
Q9NPA1
Q9BVG8
Q4G0J3
Q8NES3
Q8WVP7
Q9Y2Q5
P08493
Q8NDY4
P58340
Q86VX9
Q8N307
Q02505
P28360
P15941
Q685J3
P59046
Q9H195
P55157
Q12857
P58400
Q63ZY6
Q96NY8
Q3KNT7
Q96P11
P57740
O75147
P46777
Q96Q11
Q86UV7
P48023
Q86X19
Q86XT4
Q9UPZ6
Q86UV6
Q8NDX5
Q86YC2
O43316
Q9H5I5
P54277
Q9H3S5
Q9NUD9
Q9H8P0
O60568
O00329
Q4J6C6
O75688
Q92954
Q8NHR9
Q9HCU5
Q96QR8
P29350
P26374
Q99969
Q15283
P48382
P18577
Q02161
P35250
P61313
Q96E14
P62081
P55017
Q9NSC2
P82921
Q8N1F8
A6NNN8
Q9Y6R1
Q9Y6M7
Q2MKA7
P78330
Q9P283
Q15427
Q9UIB8
Q8NFV5
Q6ZRS2
Q8N4B1
Q07837
Q9BUD6
Q9UJ98
O76094
Q9HAC7
Q16623
Q96SF7
P53597
Q9C0I4
Q15813
P01135
P20333
P22310
P22309
Q9BQ65
Q9ULT0
P83876
Q9NRW7
Q8N6F8
Q8WVS4
Q9Y6W5
Q2M389
P11473
Q86XT2
P56705
Q6UE05
Q96I51
Q9GZT5
Q96JG9
Q14966
P61236
P14598
P00533
Q16537
Q9UG63
O00253
Q676U5
Q9H222
P28330
Q08828
P35612
Q2M2I8
Q4L235
Q9UPQ3
P51857
Q9P2G1
Q9UDR5
Q9H221
Q16570
Q6PD74
O95342
P00519
Q9BXJ7
O75179
Q63HQ0
P02656
P29374
Q99217
P08758
P07741
Q8N6S5
Q9ULJ7
Q5JPF3
P52594
Q9NXW9
Q02040
Q8IY63
P48201
Q8WXI3
O95671
P20933
Q96BY7
Q8N2F6
O15143
Q96PC3
Q9Y2Y0
P10398
Q9UH62
Q8TER5
P53367
Q9BVC5
Q9ULI0
P53004
O15169
P02730
Q14032
O15155
P04920
Q9UKI2
Q8NDB2
Q9NS00
Q9NUP1
O43852
Q96NT0
O60583
P86790
Q9NR09
O95972
Q9NSY1
Q9P203
O00238
Q8N9Z2
Q17RF5
Q9BXL7
P47755
Q96M89
P01732
Q00536
Q03188
Q86X95
P51795
P14209
Q9BU64
Q9C0F1
Q49MI3
Q9C0C6
Q99966
A6NKD9
Q8N7R7
P04234
Q6ZU80
Q03701
A6NGG8
Q9C0D2
P49450
Q76N32
Q9Y3E7
Q9Y3Y2
Q7Z460
Q9UJ71
Q9H972
Q03692
Q9NY25
Q9H0W5
Q8WVR3
Q9P2B7
Q15003
P0C0L5
Q53SF7
Q9UP83
P56749
Q8NE01
P24468
Q96M02
C9JLR9
P29973
O95628
Q9Y5Q5
P49759
P56277
Q9UBF2
Q13098
P53672
P09603
Q13117
Q86SG3
P27707
P32321
Q9HCG8
P33240
Q53TN4
P99999
P15509
Q9Y4D1
O95639
A2AJT9
P07316
Q9NR90
Q13409
P20711
P06132
Q8TDM6
Q9UJU6
P37058
O60879
Q99704
Q9NQZ3
Q8NCG7
Q969H9
O15523
P09622
Q15398
Q99543
P49005
Q96AV8
Q86UW9
Q7L9B9
Q99607
Q99956
O95672
Q9UNE0
P12724
P01133
O75417
Q13838
Q15723
Q96FG2
Q8NC44
Q17RC7
Q00013
Q6PJG2
Q96RP9
Q14236
O95718
Q7Z309
Q9Y4F4
P36888
Q9BX63
P85037
Q9NYY8
Q6QHK4
Q13045
Q6PEV8
Q14320
Q12805
Q3B820
O94887
P19235
Q9H5Z6
Q86XK2
Q9UIM3
Q9UHY8
Q6PIW4
P15408
Q8WWW8
Q75VX8
Q9BWH2
O60861
P01100
P55317
O94915
Q7L5D6
Q9Y2I7
Q96C23
Q96D09
P15976
Q8WUU5
P04921
P08754
Q8TBA6
Q8N954
Q86VQ1
P48167
P51810
Q9NWQ4
P15104
Q8NCW6
Q7Z4T8
Q96P66
Q8NEC7
P32189
Q9H8Y8
Q9UBN7
Q9ULT8
Q12849
Q9NRM0
Q75N03
Q9HCN4
Q3V6T2
Q9UBP9
O60381
P08631
Q53T59
Q13442
P69892
P04233
P69891
Q9UKV0
Q8IWC1
O60732
P51948
Q9H0V9
Q9Y2U5
O15479
Q9UPY8
Q9Y6D9
Q9HCC9
Q6P0N0
Q9H0U3
Q9H992
P10911
P18054
Q9P127
Q9NS73
P27448
Q14767
Q6ZN28
O60573
Q92826
Q8WVV9
Q9H1B7
Q14103
O95757
Q99871
Q9P2P5
Q9BQS7
Q6NVY1
Q8NCD3
O43719
P31269
Q9UBH0
Q9H2U2
P18564
Q86VZ6
Q92628
P04259
Q86T24
Q9ULD6
Q8WYK2
A8MWY0
P01589
P60568
Q13422
Q86U28
P20810
Q9P2D3
Q96PE3
Q8TEX9
Q9NZN1
Q9H7X7
P01860
Q9H0C8
Q9HBE4
P31323
P41229
Q6ZMT4
Q8IXQ5
Q16719
Q9HCM3
Q9NZM3
P48668
Q2LD37
P50053
P03952
A5PL33
Q9P2N6
P46019
O94806
P42166
O15037
O14901
Q9NQR1
O95239
Q9Y383
P48357
Q6XZB0
Q53QV2
Q6MZP7
Q9C0E8
O75427
P06239
Q8IWU2
Q8TBB1
Q8WWY8
P40926
Q6P1Q9
Q6ZSS7
Q8NI22
Q7L2J0
P31153
O95772
Q8IY33
Q9BYG3
Q8N4V1
Q02252
Q00266
Q9H3L0
Q13724
P56278
Q8IVH4
Q01726
Q9BZM4
Q86U44
P58546
B0I1T2
Q96HR8
Q8NDC0
Q13201
O15091
P21757
P33527
Q8N5Y2
P20585
P26038
Q9UJ70
Q9BWU0
Q8TD19
Q86UT6
Q13287
P19878
P56730
Q9BXJ9
Q16236
Q6ZNB6
Q09161
O15226
Q9UHY1
P54845
Q9BZD4
O15504
O14777
Q9H6W3
O95436
Q86WB0
P49279
O60393
Q9BSC4
P19338
Q8NFH5
Q8IWE2
Q9Y5S8
Q9GZY0
Q9Y3B8
Q13416
Q9H4L5
O60829
Q9H0J9
Q9BZA8
A8CG34
Q5MIZ7
Q9H1B4
P49406
Q9NVW2
P05388
P05387
Q9H9J2
Q05823
P61254
P18077
P42766
P62424
Q9BQ52
P18124
Q96EP0
Q9H9Y6
Q96K49
Q9BVT8
O94842
Q32P41
Q15654
Q92545
Q9H3N1
Q96FV9
O15164
Q96SK2
Q9BRZ2
Q15643
Q9UET6
P0DI81
O14836
Q13595
Q9H2J4
Q9BWT3
Q96RG2
Q06710
Q99697
P05121
Q16822
Q13258
Q96G03
O75459
O76074
Q6IN85
Q86VP3
Q96GU1
Q13370
Q8WX93
O00264
O94880
Q8WVV4
Q9P1W9
O00562
Q9HB20
P41247
P62937
Q8N8W4
P78424
Q15435
Q13427
P12273
P04070
Q16816
Q8NG27
P48736
P51805
P07738
Q8TAP8
Q99460
Q16825
P0CW18
Q9UL46
P22102
Q8NDX1
Q96LW4
O43930
Q9NUX5
O43663
P51817
O43490
P06737
P51157
Q96EY7
Q96PZ0
Q9NRF8
P22234
Q05209
O15315
Q86U06
Q96JH8
Q9Y388
Q96EV2
Q15032
Q04864
Q9BWE0
P30050
O94762
Q7L804
P98171
P20936
P46063
P42331
Q02543
P46776
P62910
P84098
P62913
Q07020
P83731
P31350
P50914
P46778
P35268
O75116
Q3B726
P62280
P08708
P15880
Q9Y2L1
P62263
P62241
P62277
Q9UN76
P62854
Q7L099
P60866
P46782
P62753
Q6PCB5
Q8WUM9
Q8IZM9
Q9NP59
P39019
P42677
Q9Y291
P80511
Q8WV83
Q15436
P31213
O95810
Q9NXZ1
Q9Y467
O95487
Q8WTV0
Q15019
O75533
Q9BX95
Q8WVK7
Q99523
Q07890
Q02446
Q9BXP2
Q96B97
Q9GZT3
Q9NVA2
Q14493
Q9UHP9
Q53GS9
Q14141
Q8IX90
O75563
Q9BSF0
P21549
Q9NUQ6
P78362
P28290
Q8WVK2
Q15036
Q9H0E3
P61011
P51571
Q9P289
Q9UPU9
Q8NBT2
Q9H9C1
P84103
Q9UEE5
Q8WXE9
Q13033
Q9HBM1
Q9H930
P11277
Q8N5C6
Q08945
Q658P3
Q16384
Q8N3U4
Q9ULQ0
O94901
Q99576
Q92844
Q9P2M4
Q96A49
P08247
Q8N5C8
Q8N9U0
Q16385
Q86WV6
O43815
Q9UP52
Q8NI27
Q86V81
Q7Z6L1
Q9UKI8
Q96C24
O60907
Q8IYF3
P19532
P22735
P49848
Q9Y5Q9
Q3MII6
P40227
Q9NVA4
O95988
P50991
P05543
Q6YHU6
O75204
Q8N4L2
Q9P273
P47974
Q8NFZ5
P11441
Q86T82
Q15631
P63313
Q9H9J4
Q96QD9
Q8TCY9
Q93008
O14530
Q6EMB2
Q9NUQ7
Q9NUQ3
Q14669
Q01534
Q9Y4A5
Q49AM3
O15205
P25874
Q9BVJ6
P49767
O60763
O00507
P09327
Q9NX94
A4D1P6
Q15904
O95670
Q9C0J8
A6NGB9
P13051
Q9BV40
P38435
Q9HBG4
Q96JG6
O15537
Q8TBZ3
Q9Y4P8
Q8IWA0
Q9NQA3
Q8IZQ1
O75695
Q9HD64
O95070
O15498
Q6PJT7
Q9NSD4
P51814
P61129
Q96MV8
P51508
Q8ND82
Q9Y397
P43403
O75152
Q14202
O15231
Q96PM5
Q53GI3
Q86YA3
Q8N8E2
Q96MU7
Q8WU90
Q9UDV7
A6NFI3
Q9Y2L8
Q15942
Q9Y462
